# Supplementary material for: Motif-Independent Prediction of a Secondary Metabolism Gene Cluster Using Comparative Genomics: Application to Sequenced Genomes of Aspergillus and Ten Other Filamentous Fungal Species
Source: DNA Res. 2014 Apr 11;21(4):447–57. doi: 10.1093/dnares/dsu010 (PMC4131838; doi:10.1093/dnares/dsu010)
Supplement: Supplementary Data [file supp_dsu010_dsu010supp_table2.xls]

## Sheet: and_merge_cluster0202_10kb_0.25
	Suppelemtary Table S2. Clusters detected from the A. nidulans genome
	ClusterID	GID	annotation
	ANID_06468_T048	ANID_06468	conserved hypothetical protein
	ANID_06468_T048	ANID_10812	conserved hypothetical protein
	ANID_06468_T048	ANID_10819	ankyrin repeat protein
	ANID_06468_T048	ANID_10815	conserved hypothetical protein
	ANID_06468_T048	ANID_11924	conserved hypothetical protein
	ANID_06468_T048	ANID_10811	conserved hypothetical protein
	ANID_06468_T048	ANID_06465	predicted protein
	ANID_06468_T048	ANID_06464	esterase
	ANID_06468_T048	ANID_11923	predicted protein
	ANID_06468_T048	ANID_11511	conserved hypothetical protein
	ANID_06468_T048	ANID_06463	conserved hypothetical protein
	ANID_06468_T048	ANID_11510	atesin-3
	ANID_06468_T048	ANID_06462	amidohydrolase
	ANID_06468_T048	ANID_06461	conserved hypothetical protein
	ANID_06468_T048	ANID_06460	conserved hypothetical protein
	ANID_06468_T048	ANID_06459	isoamyl alcohol oxidase
	ANID_06468_T048	ANID_06458	conserved hypothetical protein
	ANID_06468_T048	ANID_06457	conserved hypothetical protein
	ANID_06468_T048	ANID_06456	conserved hypothetical protein
	ANID_06468_T048	ANID_06455	conserved hypothetical protein
	ANID_06468_T048	ANID_06454	MFS quinate transporter QutD
	ANID_06468_T048	ANID_06453	taurine catabolism dioxygenase TauD
	ANID_06468_T048	ANID_06452	peptide transporter MTD1
	ANID_06468_T048	ANID_06451	conserved hypothetical protein
	ANID_06468_T048	ANID_06450	60S ribosomal protein L40
	ANID_06468_T048	ANID_06449	conserved hypothetical protein
	ANID_06468_T048	ANID_11922	predicted protein
	ANID_06468_T048	ANID_06448	polyketide synthase
	ANID_06468_T048	ANID_06447	O-methyltransferase
	ANID_06468_T048	ANID_06446	conserved hypothetical protein
	ANID_06468_T048	ANID_06445	conserved hypothetical protein
	ANID_06468_T048	ANID_06444	conserved hypothetical protein
	ANID_06468_T048	ANID_06443	ABC multidrug transporter
	ANID_06468_T048	ANID_11921	amino acid transporter
	ANID_06468_T048	ANID_11920	conserved hypothetical protein
	ANID_06468_T048	ANID_06441	conserved hypothetical protein
	ANID_06468_T048	ANID_06440	conserved hypothetical protein
	ANID_06468_T048	ANID_06439	conserved hypothetical protein
	ANID_06468_T048	ANID_06438	dipeptidyl-peptidase IV
	ANID_06468_T048	ANID_06437	conserved hypothetical protein
	ANID_06468_T048	ANID_06436	multidrug resistance protein 1
	ANID_06468_T048	ANID_06435	fatty acid elongase
	ANID_06468_T048	ANID_06434	benzoate 4-monooxygenase cytochrome P450
	ANID_06468_T048	ANID_06433	conserved hypothetical protein
	ANID_06468_T048	ANID_10816	conserved hypothetical protein
	ANID_06468_T048	ANID_06432	conserved hypothetical protein
	ANID_06468_T048	ANID_06431	polyketide synthase
	ANID_06468_T048	ANID_11919	conserved hypothetical protein
	ANID_06423_T017	ANID_06423	conserved hypothetical protein
	ANID_06423_T017	ANID_06422	fungal cellulose binding domain-containing protein
	ANID_06423_T017	ANID_06421	urea hydro-lyase/cyanamide hydratase
	ANID_06423_T017	ANID_06420	pirin domain-containing protein
	ANID_06423_T017	ANID_06419	integral membrane protein
	ANID_06423_T017	ANID_06418	conserved hypothetical protein
	ANID_06423_T017	ANID_06417	conserved hypothetical protein
	ANID_06423_T017	ANID_06416	conserved hypothetical protein
	ANID_06423_T017	ANID_06415	conserved hypothetical protein
	ANID_06423_T017	ANID_06414	conserved hypothetical protein
	ANID_06423_T017	ANID_06413	integral membrane protein
	ANID_06423_T017	ANID_06412	conserved hypothetical protein
	ANID_06423_T017	ANID_06411	GNAT family N-acetyltransferase
	ANID_06423_T017	ANID_06410	conserved hypothetical protein
	ANID_06423_T017	ANID_06409	conserved hypothetical protein
	ANID_06423_T017	ANID_06408	conserved hypothetical protein
	ANID_06423_T017	ANID_06407	conserved hypothetical protein
	ANID_06391_T009	ANID_06391	serine/threonine-protein phosphatase catalytic subunit
	ANID_06391_T009	ANID_06390	homogentisate 1,2-dioxygenase
	ANID_06391_T009	ANID_06389	carboxylesterase
	ANID_06391_T009	ANID_06388	beta-galactosidase Gal02II
	ANID_06391_T009	ANID_06387	MFS amine transporter
	ANID_06391_T009	ANID_06386	conserved hypothetical protein
	ANID_06391_T009	ANID_06385	WD-repeat protein
	ANID_06391_T009	ANID_06384	WD domain-containing protein
	ANID_06391_T009	ANID_06383	carboxylesterase
	ANID_06346_T008	ANID_06346	dihydroxy-acid dehydratase
	ANID_06346_T008	ANID_06345	vacuolar protein sorting protein Vps66
	ANID_06346_T008	ANID_06344	MFS transporter
	ANID_06346_T008	ANID_10801	conserved hypothetical protein
	ANID_06346_T008	ANID_10809	CBF/NF-Y family transcription factor
	ANID_06346_T008	ANID_06342	conserved hypothetical protein
	ANID_06346_T008	ANID_06341	actin-binding protein
	ANID_06346_T008	ANID_06340	kinesin-like protein klpA
	ANID_06268_T014	ANID_06268	DUF726 domain-containing protein
	ANID_06268_T014	ANID_06267	vesicular-fusion protein sec17
	ANID_06268_T014	ANID_06266	pre-rRNA processing protein Tsr1
	ANID_06268_T014	ANID_06265	small nucleolar ribonucleoprotein complex subunit
	ANID_06268_T014	ANID_06264	conserved hypothetical protein
	ANID_06268_T014	ANID_06263	mitochondrial AAA ATPase
	ANID_06268_T014	ANID_06262	conserved hypothetical protein
	ANID_06268_T014	ANID_06261	conserved hypothetical protein
	ANID_06268_T014	ANID_06260	conserved hypothetical protein
	ANID_06268_T014	ANID_06259	conserved hypothetical protein
	ANID_06268_T014	ANID_06258	conserved hypothetical protein
	ANID_06268_T014	ANID_06257	protein transporter sec31
	ANID_06268_T014	ANID_06256	peptidyl prolyl cis-trans isomerase Cyclophilin
	ANID_06268_T014	ANID_06255	cytochrome c oxidase polypeptide VIb
	ANID_06238_T005	ANID_06238	MFS siderophore iron transporter
	ANID_06238_T005	ANID_06237	ABC multidrug transporter SitT
	ANID_06238_T005	ANID_06236	nonribosomal peptide synthase SidD
	ANID_06238_T005	ANID_06235	enoyl-CoA hydratase/isomerase
	ANID_06238_T005	ANID_06234	siderophore biosynthesis acetylase AceI
	ANID_06103_T007	ANID_06103	starch binding domain-containing protein
	ANID_06103_T007	ANID_10775	predicted protein
	ANID_06103_T007	ANID_10770	RTA1 domain-containing protein
	ANID_06103_T007	ANID_06101	cytochrome P450 67
	ANID_06103_T007	ANID_06100	conserved hypothetical protein
	ANID_06103_T007	ANID_06099	conserved hypothetical protein
	ANID_06103_T007	ANID_06098	conserved hypothetical protein
	ANID_12014_T013	ANID_12014	conserved hypothetical protein
	ANID_12014_T013	ANID_06030	conserved hypothetical protein
	ANID_12014_T013	ANID_06029	dihydrodipicolinate synthetase
	ANID_12014_T013	ANID_06028	6-phosphogluconate dehydrogenase
	ANID_12014_T013	ANID_06027	amino acid transporter
	ANID_12014_T013	ANID_06026	conserved hypothetical protein
	ANID_12014_T013	ANID_06025	conserved hypothetical protein
	ANID_12014_T013	ANID_06024	conserved hypothetical protein
	ANID_12014_T013	ANID_06023	conserved hypothetical protein
	ANID_12014_T013	ANID_12351	predicted protein
	ANID_12014_T013	ANID_06022	delta-1-pyrroline-5-carboxylate dehydrogenase PrnC
	ANID_12014_T013	ANID_10768	conserved hypothetical protein
	ANID_12014_T013	ANID_10766	aspartate aminotransferase
	ANID_05934_T009	ANID_05934	conserved hypothetical protein
	ANID_05934_T009	ANID_12161	DNA repair protein rad9
	ANID_05934_T009	ANID_05933	conserved hypothetical protein
	ANID_05934_T009	ANID_10755	DNA polymerase alpha catalytic subunit
	ANID_05934_T009	ANID_10762	thiamin biosynthesis protein
	ANID_05934_T009	ANID_05931	ATP-dependent RNA helicase dbp2
	ANID_05934_T009	ANID_05930	lysophospholipase A
	ANID_05934_T009	ANID_12160	predicted protein
	ANID_05934_T009	ANID_05929	C2H2 transcription factor
	ANID_05920_T011	ANID_05920	VPS9 domain-containing protein
	ANID_05920_T011	ANID_05919	autophagy lipase Atg15
	ANID_05920_T011	ANID_05918	catalase C
	ANID_05920_T011	ANID_05917	MFS alpha-glucoside transporter
	ANID_05920_T011	ANID_05916	enoyl-CoA hydratase/isomerase
	ANID_05920_T011	ANID_05915	golgi membrane protein
	ANID_05920_T011	ANID_05914	betaine lipid synthase
	ANID_05920_T011	ANID_05913	alcohol dehydrogenase
	ANID_05920_T011	ANID_05912	ADP-ribosylation factor 1
	ANID_05920_T011	ANID_05911	chromatin remodeling complex subunit
	ANID_05920_T011	ANID_05910	conserved hypothetical protein
	ANID_05894_T003	ANID_05894	pol II transcription elongation factor subunit Cdc73
	ANID_05894_T003	ANID_05893	developmental regulator flbA
	ANID_05894_T003	ANID_05892	origin recognition complex subunit Orc4
	ANID_05864_T004	ANID_05864	MFS monosaccharide transporter
	ANID_05864_T004	ANID_05862	ergosterol biosynthesis protein Erg28
	ANID_05864_T004	ANID_05861	3-ketoacyl-CoA reductase
	ANID_05864_T004	ANID_05860	MFS monosaccharide transporter
	ANID_05843_T008	ANID_05843	phosphoenolpyruvate synthase
	ANID_05843_T008	ANID_05842	lactate dehydrogenase
	ANID_05843_T008	ANID_05841	conserved hypothetical protein
	ANID_05843_T008	ANID_10740	60S ribosomal protein L19
	ANID_05843_T008	ANID_10734	60S ribosomal protein L19
	ANID_05843_T008	ANID_05839	ATP dependent RNA helicase
	ANID_05843_T008	ANID_05838	NADPH-cytochrome P450 reductase
	ANID_05843_T008	ANID_05837	cytochrome P450 monooxygenase
	ANID_05833_T005	ANID_05833	acyl-CoA synthetase
	ANID_05833_T005	ANID_05832	ras small monomeric GTPase RasB
	ANID_05833_T005	ANID_05831	glutathione transferase
	ANID_05833_T005	ANID_05830	haloacid dehalogenase
	ANID_05833_T005	ANID_05829	nuclear migration protein
	ANID_06522_T012	ANID_06522	mitochondrial GTPase
	ANID_06522_T012	ANID_06523	cytokinesis protein SepA/Bni1
	ANID_06522_T012	ANID_06524	conserved hypothetical protein
	ANID_06522_T012	ANID_06525	NAD-dependent formate dehydrogenase AciA/Fdh
	ANID_06522_T012	ANID_06526	leucyl-tRNA synthetase
	ANID_06522_T012	ANID_06527	sucrose cleavage family protein
	ANID_06522_T012	ANID_06528	CaaX protease
	ANID_06522_T012	ANID_06529	conserved hypothetical protein
	ANID_06522_T012	ANID_06530	MBOAT family protein
	ANID_06522_T012	ANID_06531	vacuolar protein sorting-associated protein
	ANID_06522_T012	ANID_06532	short chain dehydrogenase/reductase
	ANID_06522_T012	ANID_06533	conserved hypothetical protein
	ANID_06652_T014	ANID_06652	beta-glucosidase
	ANID_06652_T014	ANID_06653	malate synthase
	ANID_06652_T014	ANID_06654	glutamine synthetase
	ANID_06652_T014	ANID_06655	short-chain dehydrogenase
	ANID_06652_T014	ANID_06656	endo-polygalacturonase D pgaD-Aspergillus niger
	ANID_06652_T014	ANID_06657	conserved hypothetical protein
	ANID_06652_T014	ANID_06658	flavin containing polyamine oxidase
	ANID_06652_T014	ANID_06659	short chain dehydrogenase
	ANID_06652_T014	ANID_06660	conserved hypothetical protein
	ANID_06652_T014	ANID_06661	conserved hypothetical protein
	ANID_06652_T014	ANID_10843	conserved hypothetical protein
	ANID_06652_T014	ANID_10838	conserved hypothetical protein
	ANID_06652_T014	ANID_06663	conserved hypothetical protein
	ANID_06652_T014	ANID_06664	conserved hypothetical protein
	ANID_06742_T007	ANID_06742	FAD binding domain-containing protein
	ANID_06742_T007	ANID_11903	hydrolase
	ANID_06742_T007	ANID_11904	cupin domain-containing protein
	ANID_06742_T007	ANID_06744	conserved hypothetical protein
	ANID_06742_T007	ANID_06745	conserved hypothetical protein
	ANID_06742_T007	ANID_06746	aromatic ring-opening dioxygenase
	ANID_06742_T007	ANID_06747	C2H2 type zinc finger domain-containing protein
	ANID_06757_T024	ANID_06757	conserved hypothetical protein
	ANID_06757_T024	ANID_06758	conserved hypothetical protein
	ANID_06757_T024	ANID_06759	conserved hypothetical protein
	ANID_06757_T024	ANID_06760	conserved hypothetical protein
	ANID_06757_T024	ANID_06761	acyl-CoA dehydrogenase
	ANID_06757_T024	ANID_06762	conserved hypothetical protein
	ANID_06757_T024	ANID_11905	predicted protein
	ANID_06757_T024	ANID_11906	predicted protein
	ANID_06757_T024	ANID_06763	conserved hypothetical protein
	ANID_06757_T024	ANID_06764	conserved hypothetical protein
	ANID_06757_T024	ANID_06765	conserved hypothetical protein
	ANID_06757_T024	ANID_06766	conserved hypothetical protein
	ANID_06757_T024	ANID_06767	enoyl-CoA hydratase/isomerase
	ANID_06757_T024	ANID_06768	conserved hypothetical protein
	ANID_06757_T024	ANID_06769	conserved hypothetical protein
	ANID_06757_T024	ANID_06770	conserved hypothetical protein
	ANID_06757_T024	ANID_06771	conserved hypothetical protein
	ANID_06757_T024	ANID_06772	quercetin 2,3-dioxygenase
	ANID_06757_T024	ANID_06773	conserved hypothetical protein
	ANID_06757_T024	ANID_06774	conserved hypothetical protein
	ANID_06757_T024	ANID_06775	conserved hypothetical protein
	ANID_06757_T024	ANID_06776	dienelactone hydrolase
	ANID_06757_T024	ANID_06777	conserved hypothetical protein
	ANID_06757_T024	ANID_06778	phthalate transporter
	ANID_06784_T010	ANID_06784	conserved hypothetical protein
	ANID_06784_T010	ANID_06785	conserved hypothetical protein
	ANID_06784_T010	ANID_11527	predicted protein
	ANID_06784_T010	ANID_06786	glycoside hydrolase 45 protein
	ANID_06784_T010	ANID_06787	cytochrome P450
	ANID_06784_T010	ANID_06788	conserved hypothetical protein
	ANID_06784_T010	ANID_06789	conserved hypothetical protein
	ANID_06784_T010	ANID_06790	conserved hypothetical protein
	ANID_06784_T010	ANID_11907	predicted protein
	ANID_06784_T010	ANID_06791	polyketide synthase
	ANID_06803_T006	ANID_06803	wd-repeat protein
	ANID_06803_T006	ANID_06804	plastidic glucose transporter 4
	ANID_06803_T006	ANID_11980	predicted protein
	ANID_06803_T006	ANID_06805	quinate permease
	ANID_06803_T006	ANID_06806	conserved hypothetical protein
	ANID_06803_T006	ANID_11981	conserved hypothetical protein
	ANID_06831_T010	ANID_06831	sugar transporter
	ANID_06831_T010	ANID_06832	conserved hypothetical protein
	ANID_06831_T010	ANID_06833	conserved hypothetical protein
	ANID_06831_T010	ANID_06834	MFS sugar transporter
	ANID_06831_T010	ANID_06835	NADPH-cytochrome P450 reductase
	ANID_06831_T010	ANID_06836	acetyltransferase
	ANID_06831_T010	ANID_06837	conserved hypothetical protein
	ANID_06831_T010	ANID_06838	tubulin beta-2 chain
	ANID_06831_T010	ANID_06839	conserved hypothetical protein
	ANID_06831_T010	ANID_11989	conserved hypothetical protein
	ANID_06882_T003	ANID_06882	carboxyvinyl-carboxyphosphonate phosphorylmutase
	ANID_06882_T003	ANID_06883	MFS transporter
	ANID_06882_T003	ANID_06884	C6 transcription factor Aro80
	ANID_06923_T015	ANID_06923	high-affinity hexose transporter
	ANID_06923_T015	ANID_06924	conserved hypothetical protein
	ANID_06923_T015	ANID_10861	conserved hypothetical protein
	ANID_06923_T015	ANID_10866	conserved hypothetical protein
	ANID_06923_T015	ANID_10867	conserved hypothetical protein
	ANID_06923_T015	ANID_10868	conserved hypothetical protein
	ANID_06923_T015	ANID_06926	sugar transporter
	ANID_06923_T015	ANID_06927	conserved hypothetical protein
	ANID_06923_T015	ANID_06928	conserved hypothetical protein
	ANID_06923_T015	ANID_06929	conserved hypothetical protein
	ANID_06923_T015	ANID_06930	aminotransferase
	ANID_06923_T015	ANID_06931	conserved hypothetical protein
	ANID_06923_T015	ANID_06932	uric acid-xanthine permease
	ANID_06923_T015	ANID_06933	malate dehydrogenase
	ANID_06923_T015	ANID_06934	MFS transporter
	ANID_06955_T007	ANID_06955	kinesin light chain paste
	ANID_06955_T007	ANID_06957	conserved hypothetical protein
	ANID_06955_T007	ANID_12370	predicted protein
	ANID_06955_T007	ANID_06958	conserved hypothetical protein
	ANID_06955_T007	ANID_12371	hypothetical protein
	ANID_06955_T007	ANID_10870	hypothetical protein
	ANID_06955_T007	ANID_10869	conserved hypothetical protein
	ANID_07864_T007	ANID_07864	conserved hypothetical protein
	ANID_07864_T007	ANID_07865	glycosyl hydrolase family 3 protein
	ANID_07864_T007	ANID_07866	maltose permease
	ANID_07864_T007	ANID_07867	C6 zinc finger domain-containing protein
	ANID_07864_T007	ANID_07868	conserved hypothetical protein
	ANID_07864_T007	ANID_07869	exo-beta-1,3-glucanase
	ANID_07864_T007	ANID_07870	WSC domain-containing protein
	ANID_07873_T016	ANID_07873	conserved hypothetical protein
	ANID_07873_T016	ANID_07874	conserved hypothetical protein
	ANID_07873_T016	ANID_07875	conserved hypothetical protein
	ANID_07873_T016	ANID_07876	branched-chain amino acid aminotransferase
	ANID_07873_T016	ANID_07877	RTA1 domain-containing protein
	ANID_07873_T016	ANID_07878	branched-chain-amino-acid aminotransferase
	ANID_07873_T016	ANID_07879	ATP-binding cassette protein
	ANID_07873_T016	ANID_07880	fatty acid synthase subunit alpha reductase
	ANID_07873_T016	ANID_07881	benzoate 4-monooxygenase cytochrome P450
	ANID_07873_T016	ANID_11028	short-chain dehydrogenase/reductase
	ANID_07873_T016	ANID_11031	predicted protein
	ANID_07873_T016	ANID_07883	conserved hypothetical protein
	ANID_07873_T016	ANID_07884	amino acid adenylation
	ANID_07873_T016	ANID_07885	conserved hypothetical protein
	ANID_07873_T016	ANID_07886	chitinase
	ANID_07873_T016	ANID_07887	conserved hypothetical protein
	ANID_07893_T032	ANID_07893	conserved hypothetical protein
	ANID_07893_T032	ANID_07894	conserved hypothetical protein
	ANID_07893_T032	ANID_07895	zinc-binding oxidoreductase CipB
	ANID_07893_T032	ANID_07896	conserved hypothetical protein
	ANID_07893_T032	ANID_07897	conserved hypothetical protein
	ANID_07893_T032	ANID_11584	conserved hypothetical protein
	ANID_07893_T032	ANID_07898	monocarboxylate permease homologue
	ANID_07893_T032	ANID_07899	citrinin biosynthesis oxydoreductase CtnB
	ANID_07893_T032	ANID_07900	conserved hypothetical protein
	ANID_07893_T032	ANID_07901	conserved hypothetical protein
	ANID_07893_T032	ANID_07902	conserved hypothetical protein
	ANID_07893_T032	ANID_07903	polyketide synthase
	ANID_07893_T032	ANID_07904	conserved hypothetical protein
	ANID_07893_T032	ANID_07905	oxidoreductase
	ANID_07893_T032	ANID_07906	conserved hypothetical protein
	ANID_07893_T032	ANID_07907	conserved hypothetical protein
	ANID_07893_T032	ANID_07908	alpha-L-arabinofuranosidase
	ANID_07893_T032	ANID_07909	polyketide synthase
	ANID_07893_T032	ANID_12004	conserved hypothetical protein
	ANID_07893_T032	ANID_07911	conserved hypothetical protein
	ANID_07893_T032	ANID_07912	conserved hypothetical protein
	ANID_07893_T032	ANID_07913	conserved hypothetical protein
	ANID_07893_T032	ANID_07914	conserved hypothetical protein
	ANID_07893_T032	ANID_07915	beta-galactosidase
	ANID_07893_T032	ANID_07916	conserved hypothetical protein
	ANID_07893_T032	ANID_07917	conserved hypothetical protein
	ANID_07893_T032	ANID_07918	haloacid dehalogenase
	ANID_07893_T032	ANID_07919	fungal specific transcription factor
	ANID_07893_T032	ANID_07920	N-carbamoyl-D-amino acid hydrolase
	ANID_07893_T032	ANID_07921	conserved hypothetical protein
	ANID_07893_T032	ANID_07922	conserved hypothetical protein
	ANID_07893_T032	ANID_07923	conserved hypothetical protein
	ANID_11029_T030	ANID_11029	conserved hypothetical protein
	ANID_11029_T030	ANID_11030	conserved hypothetical protein
	ANID_11029_T030	ANID_07932	conserved hypothetical protein
	ANID_11029_T030	ANID_07933	conserved hypothetical protein
	ANID_11029_T030	ANID_07934	D-isomer specific 2-hydroxyacid dehydrogenase NAD-binding
	ANID_11029_T030	ANID_07935	conserved hypothetical protein
	ANID_11029_T030	ANID_07936	conserved hypothetical protein
	ANID_11029_T030	ANID_07937	CipC-like antibiotic response protein
	ANID_11029_T030	ANID_07938	sugar transporter
	ANID_11029_T030	ANID_07939	conserved hypothetical protein
	ANID_11029_T030	ANID_07940	conserved hypothetical protein
	ANID_11029_T030	ANID_07941	conserved hypothetical protein
	ANID_11029_T030	ANID_07942	conserved hypothetical protein
	ANID_11029_T030	ANID_12007	predicted protein
	ANID_11029_T030	ANID_07943	conserved hypothetical protein
	ANID_11029_T030	ANID_07944	conserved hypothetical protein
	ANID_11029_T030	ANID_07945	histidine kinase G2
	ANID_11029_T030	ANID_07946	conserved hypothetical protein
	ANID_11029_T030	ANID_07947	conserved hypothetical protein
	ANID_11029_T030	ANID_07948	triacylglycerol lipase
	ANID_11029_T030	ANID_07949	conserved hypothetical protein
	ANID_11029_T030	ANID_07950	beta-1,3-endoglucanase
	ANID_11029_T030	ANID_07951	conserved hypothetical protein
	ANID_11029_T030	ANID_07952	conserved hypothetical protein
	ANID_11029_T030	ANID_07953	conserved hypothetical protein
	ANID_11029_T030	ANID_07954	glycerol dehydrogenase Gcy1
	ANID_11029_T030	ANID_07955	conserved hypothetical protein
	ANID_11029_T030	ANID_07956	conserved hypothetical protein
	ANID_11029_T030	ANID_07957	conserved hypothetical protein
	ANID_11029_T030	ANID_07958	GABA permease
	ANID_07969_T005	ANID_07969	conserved hypothetical protein
	ANID_07969_T005	ANID_07970	conserved hypothetical protein
	ANID_07969_T005	ANID_12008	conserved hypothetical protein
	ANID_07969_T005	ANID_07971	conserved hypothetical protein
	ANID_07969_T005	ANID_07972	conserved hypothetical protein
	ANID_08017_T007	ANID_08017	WD domain-containing protein
	ANID_08017_T007	ANID_11938	hypothetical protein
	ANID_08017_T007	ANID_08018	auxin Efflux Carrier superfamily
	ANID_08017_T007	ANID_08019	pfs domain-containing protein
	ANID_08017_T007	ANID_08020	conserved hypothetical protein
	ANID_08017_T007	ANID_11939	ATP synthase alpha subunit vacuolar
	ANID_08017_T007	ANID_08023	vacuolar sorting protein 1
	ANID_08077_T021	ANID_08077	MFS transporter
	ANID_08077_T021	ANID_08078	phenylacetate 2-hydroxylase
	ANID_08077_T021	ANID_08079	C6 transcription factor
	ANID_08077_T021	ANID_08080	putative peroxiredoxin pmp20
	ANID_08077_T021	ANID_08081	conserved hypothetical protein
	ANID_08077_T021	ANID_11046	secreted protein
	ANID_08077_T021	ANID_11034	4-coumarate-CoA ligase 2
	ANID_08077_T021	ANID_11047	hypothetical protein
	ANID_08077_T021	ANID_08083	MFS multidrug transporter
	ANID_08077_T021	ANID_08084	MFS sugar transporter
	ANID_08077_T021	ANID_08085	ankyrin repeat domain-containing protein
	ANID_08077_T021	ANID_08086	conserved hypothetical protein
	ANID_08077_T021	ANID_08088	C6 transcription factor
	ANID_08077_T021	ANID_08089	MFS multidrug transporter
	ANID_08077_T021	ANID_08090	conserved hypothetical protein
	ANID_08077_T021	ANID_08091	conserved hypothetical protein
	ANID_08077_T021	ANID_08092	conserved hypothetical protein
	ANID_08077_T021	ANID_08093	CCCH zinc finger DNA binding protein
	ANID_08077_T021	ANID_08094	conserved hypothetical protein
	ANID_08077_T021	ANID_08095	MFS toxin efflux pump
	ANID_08077_T021	ANID_11035	conserved hypothetical protein
	ANID_08105_T013	ANID_08105	conserved hypothetical protein
	ANID_08105_T013	ANID_08106	conserved hypothetical protein
	ANID_08105_T013	ANID_11037	predicted protein
	ANID_08105_T013	ANID_11049	predicted protein
	ANID_08105_T013	ANID_08108	fumarylacetoacetate hydrolase
	ANID_08105_T013	ANID_11941	xylitol dehydrogenase
	ANID_08105_T013	ANID_11942	phosphoribulokinase/uridine kinase
	ANID_08105_T013	ANID_08110	oxidoreductase
	ANID_08105_T013	ANID_08111	conserved hypothetical protein
	ANID_08105_T013	ANID_08112	conserved hypothetical protein
	ANID_08105_T013	ANID_08113	L-xylulose reductase
	ANID_08105_T013	ANID_08114	conserved hypothetical protein
	ANID_08105_T013	ANID_08115	conserved hypothetical protein
	ANID_12168_T007	ANID_12168	polyketide synthase
	ANID_12168_T007	ANID_08139	conserved hypothetical protein
	ANID_12168_T007	ANID_08140	FAD binding domain-containing protein
	ANID_12168_T007	ANID_08141	conserved hypothetical protein
	ANID_12168_T007	ANID_08142	UbiA prenyltransferase
	ANID_12168_T007	ANID_08143	geranylgeranyl pyrophosphate synthetase AtmG
	ANID_12168_T007	ANID_08144	integral membrane protein
	ANID_12173_T010	ANID_12173	WD repeat protein
	ANID_12173_T010	ANID_08182	septin-8
	ANID_12173_T010	ANID_08183	periodic tryptophan protein 2
	ANID_12173_T010	ANID_08184	conserved hypothetical protein
	ANID_12173_T010	ANID_11053	conserved hypothetical protein
	ANID_12173_T010	ANID_11052	exonuclease Kem1
	ANID_12173_T010	ANID_08187	histone acetyltransferase type B subunit 2
	ANID_12173_T010	ANID_08188	GTP cyclohydrolase I
	ANID_12173_T010	ANID_08189	conserved hypothetical protein
	ANID_12173_T010	ANID_08190	serine/threonine-protein kinase bur1
	ANID_10536_T005	ANID_10536	conserved hypothetical protein
	ANID_10536_T005	ANID_04288	NADH-ubiquinone oxidoreductase
	ANID_10536_T005	ANID_04287	ER to Golgi transporter
	ANID_10536_T005	ANID_04286	conserved hypothetical protein
	ANID_10536_T005	ANID_04285	pumilio-family RNA binding repeat protein
	ANID_04198_T003	ANID_04198	conserved hypothetical protein
	ANID_04198_T003	ANID_04197	conserved hypothetical protein
	ANID_04198_T003	ANID_04196	conserved hypothetical protein
	ANID_10514_T008	ANID_10514	short-chain dehydrogenase/reductase
	ANID_10514_T008	ANID_10531	conserved hypothetical protein
	ANID_10514_T008	ANID_10513	calpain-B
	ANID_10514_T008	ANID_04182	cell division control protein 2
	ANID_10514_T008	ANID_04181	conserved hypothetical protein
	ANID_10514_T008	ANID_04180	MFS transporter
	ANID_10514_T008	ANID_10512	acetyl-CoA-acetyltransferase
	ANID_10514_T008	ANID_10520	alpha/beta hydrolase
	ANID_04157_T017	ANID_04157	conserved hypothetical protein
	ANID_04157_T017	ANID_04156	conserved hypothetical protein
	ANID_04157_T017	ANID_04155	conserved hypothetical protein
	ANID_04157_T017	ANID_04154	conserved hypothetical protein
	ANID_04157_T017	ANID_04153	conserved hypothetical protein
	ANID_04157_T017	ANID_04152	NCS1 nucleoside transporter
	ANID_04157_T017	ANID_04151	conserved hypothetical protein
	ANID_04157_T017	ANID_04150	MFS transporter
	ANID_04157_T017	ANID_04149	conserved hypothetical protein
	ANID_04157_T017	ANID_04148	sugar transporter
	ANID_04157_T017	ANID_04147	conserved hypothetical protein
	ANID_04157_T017	ANID_04146	hypothetical protein
	ANID_04157_T017	ANID_12101	NADPH dehydrogenase
	ANID_04157_T017	ANID_12100	oxidoreductase
	ANID_04157_T017	ANID_04144	conserved hypothetical protein
	ANID_04157_T017	ANID_04143	conserved hypothetical protein
	ANID_04157_T017	ANID_04142	conserved hypothetical protein
	ANID_04129_T008	ANID_04129	conserved hypothetical protein
	ANID_04129_T008	ANID_12096	predicted protein
	ANID_04129_T008	ANID_10506	predicted protein
	ANID_04129_T008	ANID_10507	conserved hypothetical protein
	ANID_04129_T008	ANID_04127	conserved hypothetical protein
	ANID_04129_T008	ANID_04126	aldehyde dehydrogenase
	ANID_04129_T008	ANID_04125	conserved hypothetical protein
	ANID_04129_T008	ANID_04124	amino acid permease
	ANID_04119_T032	ANID_04119	MFS multidrug transporter
	ANID_04119_T032	ANID_04118	conserved hypothetical protein
	ANID_04119_T032	ANID_04117	conserved hypothetical protein
	ANID_04119_T032	ANID_04116	conserved hypothetical protein
	ANID_04119_T032	ANID_04115	conserved hypothetical protein
	ANID_04119_T032	ANID_12095	hypothetical protein
	ANID_04119_T032	ANID_04114	glycerol dehydrogenase Gcy1
	ANID_04119_T032	ANID_04113	conserved hypothetical protein
	ANID_04119_T032	ANID_04112	conserved hypothetical protein
	ANID_04119_T032	ANID_04111	alpha-ketoglutarate-dependent taurine dioxygenase
	ANID_04119_T032	ANID_04110	dimethylaniline monooxygenase
	ANID_04119_T032	ANID_04109	pantothenate transporter
	ANID_04119_T032	ANID_04108	conserved hypothetical protein
	ANID_04119_T032	ANID_04107	MFS transporter
	ANID_04119_T032	ANID_04106	conserved hypothetical protein
	ANID_04119_T032	ANID_04105	erythromycin esterase
	ANID_04119_T032	ANID_04104	conserved hypothetical protein
	ANID_04119_T032	ANID_10511	inositol phospholipid biosynthesis protein Scs3
	ANID_04119_T032	ANID_04103	conserved hypothetical protein
	ANID_04119_T032	ANID_04102	beta-glucosidase
	ANID_04119_T032	ANID_04101	arsenite efflux transporter ArsB
	ANID_04119_T032	ANID_04100	conserved hypothetical protein
	ANID_04119_T032	ANID_12094	conserved hypothetical protein
	ANID_04119_T032	ANID_12093	flavin-containing amine oxidasedehydrogenase
	ANID_04119_T032	ANID_04098	MFS monocarboxylate transporter
	ANID_04119_T032	ANID_04097	conserved hypothetical protein
	ANID_04119_T032	ANID_04096	C6 transcription factor
	ANID_04119_T032	ANID_04095	vacuolar sorting receptor
	ANID_04119_T032	ANID_04094	Delta(14)-sterol reductase
	ANID_04119_T032	ANID_04093	tRNA-specific adenosine deaminase
	ANID_04119_T032	ANID_04092	conserved hypothetical protein
	ANID_04119_T032	ANID_04091	ABC transporter ATP-binding protein
	ANID_03992_T003	ANID_03992	conserved hypothetical protein
	ANID_03992_T003	ANID_03991	glucuronyl hydrolase
	ANID_03992_T003	ANID_03990	sugar transporter
	ANID_03888_T006	ANID_03888	MFS drug transporter
	ANID_03888_T006	ANID_03887	conserved hypothetical protein
	ANID_03888_T006	ANID_03886	conserved hypothetical protein
	ANID_03888_T006	ANID_03885	conserved hypothetical protein
	ANID_03888_T006	ANID_03884	conserved hypothetical protein
	ANID_03888_T006	ANID_03883	endo-1,3(4)-beta-glucanase
	ANID_03831_T008	ANID_03831	mitochondrial hypoxia responsive domain-containing protein
	ANID_03831_T008	ANID_03830	threonine dehydratase
	ANID_03831_T008	ANID_10477	hypothetical protein
	ANID_03831_T008	ANID_03829	succinate-semialdehyde dehydrogenase Uga2
	ANID_03831_T008	ANID_03828	conserved hypothetical protein
	ANID_03831_T008	ANID_03827	ribosome biogenesis protein Pescadillo
	ANID_03831_T008	ANID_03826	GPI transamidase component PIG-U
	ANID_03831_T008	ANID_03825	GNAT family acetyltransferase Nat4
	ANID_10476_T010	ANID_10476	IMP dehydrogenase
	ANID_10476_T010	ANID_11734	predicted protein
	ANID_10476_T010	ANID_03821	golgi to endosome transporter
	ANID_10476_T010	ANID_03820	conserved hypothetical protein
	ANID_10476_T010	ANID_03819	SH3 domain-containing protein
	ANID_10476_T010	ANID_03818	conserved hypothetical protein
	ANID_10476_T010	ANID_03817	HMG-CoA reductase
	ANID_10476_T010	ANID_03816	conserved hypothetical protein
	ANID_10476_T010	ANID_03815	cell polarity protein
	ANID_10476_T010	ANID_03814	peptidyl-prolyl cis-trans isomerase
	ANID_03779_T007	ANID_03779	exopolyphosphatase
	ANID_03779_T007	ANID_03778	molybdenum cofactor biosynthesis protein
	ANID_03779_T007	ANID_03777	endo-beta-1,6-glucanase
	ANID_03779_T007	ANID_03776	MFS transporter
	ANID_03779_T007	ANID_03775	conserved hypothetical protein
	ANID_03779_T007	ANID_03774	alpha/beta hydrolase superfamily protein
	ANID_03779_T007	ANID_03773	conserved hypothetical protein
	ANID_03659_T008	ANID_03659	LIM domain-containing protein
	ANID_03659_T008	ANID_03658	MFS transporter
	ANID_03659_T008	ANID_03657	mitotic control protein dis3
	ANID_03659_T008	ANID_03656	nitrilase
	ANID_03659_T008	ANID_03655	NADH:ubiquinone oxidoreductase 11.6kD subunit
	ANID_03659_T008	ANID_11721	DNA replication helicase Dna2
	ANID_03659_T008	ANID_03652	conserved hypothetical protein
	ANID_03659_T008	ANID_03651	WD repeat-containing protein
	ANID_03615_T009	ANID_03615	conserved hypothetical protein
	ANID_03615_T009	ANID_03614	conserved hypothetical protein
	ANID_03615_T009	ANID_03613	xylanase
	ANID_03615_T009	ANID_03612	polyketide synthase
	ANID_03615_T009	ANID_03611	conserved hypothetical protein
	ANID_03615_T009	ANID_10430	polyketide synthase
	ANID_03615_T009	ANID_10447	carnitine acetyl transferase
	ANID_03615_T009	ANID_03609	conserved hypothetical protein
	ANID_03615_T009	ANID_03608	ABC transporter AtrC
	ANID_03540_T005	ANID_03540	conserved hypothetical protein
	ANID_03540_T005	ANID_03539	conserved hypothetical protein
	ANID_03540_T005	ANID_03538	zinc knuckle domain-containing protein
	ANID_03540_T005	ANID_03537	catecholamine-O-methyltransferase
	ANID_03540_T005	ANID_03536	FAD binding domain-containing protein
	ANID_10423_T005	ANID_10423	C6 finger domain-containing protein
	ANID_10423_T005	ANID_10420	maltase MalT
	ANID_10423_T005	ANID_03515	MFS maltose permease
	ANID_10423_T005	ANID_03514	conserved hypothetical protein
	ANID_10423_T005	ANID_03513	conserved hypothetical protein
	ANID_10419_T021	ANID_10419	endo-1,4-beta-glucanase
	ANID_10419_T021	ANID_12193	conserved hypothetical protein
	ANID_10419_T021	ANID_12192	conserved hypothetical protein
	ANID_10419_T021	ANID_03509	conserved hypothetical protein
	ANID_10419_T021	ANID_03508	RTA1 domain-containing protein
	ANID_10419_T021	ANID_03507	conserved hypothetical protein
	ANID_10419_T021	ANID_03506	conserved hypothetical protein
	ANID_10419_T021	ANID_03505	conserved hypothetical protein
	ANID_10419_T021	ANID_03504	glycosyl hydrolase family 31 protein
	ANID_10419_T021	ANID_03503	allantoate permease
	ANID_10419_T021	ANID_03502	C6 zinc finger domain-containing protein
	ANID_10419_T021	ANID_03501	C6 transcription factor
	ANID_10419_T021	ANID_03499	UPF0075 domain-containing protein
	ANID_10419_T021	ANID_03498	MFS sugar transporter
	ANID_10419_T021	ANID_03497	conserved hypothetical protein
	ANID_10419_T021	ANID_03496	conserved hypothetical protein
	ANID_10419_T021	ANID_03495	amino acid adenylation
	ANID_10419_T021	ANID_03494	conserved hypothetical protein
	ANID_10419_T021	ANID_03493	proteasome component Prs3
	ANID_10419_T021	ANID_03492	conserved hypothetical protein
	ANID_10419_T021	ANID_03491	conserved hypothetical protein
	ANID_05068_T007	ANID_05068	conserved hypothetical protein
	ANID_05068_T007	ANID_05067	MFS sugar transporter
	ANID_05068_T007	ANID_05063	conserved hypothetical protein
	ANID_05068_T007	ANID_05062	conserved hypothetical protein
	ANID_05068_T007	ANID_05061	avicelase III
	ANID_05068_T007	ANID_11457	predicted protein
	ANID_05068_T007	ANID_05060	conserved hypothetical protein
	ANID_05054_T018	ANID_05054	conserved hypothetical protein
	ANID_05054_T018	ANID_05053	conserved hypothetical protein
	ANID_05054_T018	ANID_05052	C6 transcription factor
	ANID_05054_T018	ANID_05051	RING finger domain-containing protein
	ANID_05054_T018	ANID_05050	MFS sugar transporter
	ANID_05054_T018	ANID_05049	cation diffusion facilitator
	ANID_05054_T018	ANID_05048	homeobox transcription factor
	ANID_05054_T018	ANID_05047	conserved hypothetical protein
	ANID_05054_T018	ANID_05046	conserved hypothetical protein
	ANID_05054_T018	ANID_10613	conserved hypothetical protein
	ANID_05054_T018	ANID_10624	glyoxalase
	ANID_05054_T018	ANID_05044	FAD binding domain-containing protein
	ANID_05054_T018	ANID_10623	conserved hypothetical protein
	ANID_05054_T018	ANID_10612	fumarylacetoacetate hydrolase
	ANID_05054_T018	ANID_05041	conserved hypothetical protein
	ANID_05054_T018	ANID_05040	conserved hypothetical protein
	ANID_05054_T018	ANID_05039	conserved hypothetical protein
	ANID_05054_T018	ANID_05038	predicted protein
	ANID_05032_T010	ANID_05032	MFS transporter
	ANID_05032_T010	ANID_05031	malate dehydrogenase
	ANID_05032_T010	ANID_05030	hydroxyacid dehydrogenase
	ANID_05032_T010	ANID_05029	conserved hypothetical protein
	ANID_05032_T010	ANID_05028	fatty acid oxygenase
	ANID_05032_T010	ANID_11779	predicted protein
	ANID_05032_T010	ANID_05027	conserved hypothetical protein
	ANID_05032_T010	ANID_05026	conserved hypothetical protein
	ANID_05032_T010	ANID_05025	flavin containing amine oxidase
	ANID_05032_T010	ANID_05024	conserved hypothetical protein
	ANID_04893_T008	ANID_04893	conserved hypothetical protein
	ANID_04893_T008	ANID_04892	mRNA 3'-end-processing protein rna14
	ANID_04893_T008	ANID_04891	histone chaperone asf1
	ANID_04893_T008	ANID_04890	SNARE-dependent exocytosis protein
	ANID_04893_T008	ANID_11253	conserved hypothetical protein
	ANID_04893_T008	ANID_04889	THUMP domain-containing protein
	ANID_04893_T008	ANID_04888	pyruvate decarboxylase
	ANID_04893_T008	ANID_04887	mitogen activated protein kinase kinase kinase 3
	ANID_04831_T012	ANID_04831	norsolorinic acid reductase
	ANID_04831_T012	ANID_04830	phosphopantothenate-cysteine ligase
	ANID_04831_T012	ANID_04829	alcohol dehydrogenase
	ANID_04831_T012	ANID_12381	mandelate racemase/muconate lactonizing enzyme family protein
	ANID_04831_T012	ANID_04827	conserved hypothetical protein
	ANID_04831_T012	ANID_04826	MFS transporter
	ANID_04831_T012	ANID_04825	LysM domain-containing protein
	ANID_04831_T012	ANID_04824	conserved hypothetical protein
	ANID_04831_T012	ANID_04823	polysaccharide deacetylase
	ANID_04831_T012	ANID_12380	DEAD/DEAH box RNA helicase
	ANID_04831_T012	ANID_04822	tartrate dehydrogenase
	ANID_04831_T012	ANID_04821	conserved hypothetical protein
	ANID_04699_T006	ANID_04699	conserved hypothetical protein
	ANID_04699_T006	ANID_04698	conserved hypothetical protein
	ANID_04699_T006	ANID_10592	predicted protein
	ANID_04699_T006	ANID_04697	palmitoyltransferase pfa5
	ANID_04699_T006	ANID_04696	conserved hypothetical protein
	ANID_04699_T006	ANID_04695	woronin body major protein
	ANID_04643_T004	ANID_04643	conserved hypothetical protein
	ANID_04643_T004	ANID_04642	conserved hypothetical protein
	ANID_04643_T004	ANID_10573	conserved hypothetical protein
	ANID_04643_T004	ANID_10576	conserved hypothetical protein
	ANID_04487_T008	ANID_04487	conserved hypothetical protein
	ANID_04487_T008	ANID_04486	Zn(II)2Cys6 transcriptional activator
	ANID_04487_T008	ANID_04485	conserved hypothetical protein
	ANID_04487_T008	ANID_11909	cysteine hydrolase
	ANID_04487_T008	ANID_04484	conserved hypothetical protein
	ANID_04487_T008	ANID_04483	calcium/calmodulin-dependent protein kinase
	ANID_04487_T008	ANID_04482	sugar transporter
	ANID_04487_T008	ANID_04481	MFS monocarboxylate transporter
	ANID_04336_T009	ANID_04336	L-arabinitol 4-dehydrogenase
	ANID_04336_T009	ANID_10550	xylanase transcription factor
	ANID_04336_T009	ANID_10543	C6 transcription factor
	ANID_04336_T009	ANID_04333	conserved hypothetical protein
	ANID_04336_T009	ANID_04332	longevity-assurance protein
	ANID_04336_T009	ANID_04331	mating-type switching protein swi10
	ANID_04336_T009	ANID_04330	ribosome biogenesis
	ANID_04336_T009	ANID_04329	progesterone binding protein
	ANID_04336_T009	ANID_04328	general amino acid permease
	ANID_04317_T008	ANID_04317	protein transporter sec13
	ANID_04317_T008	ANID_04316	MFS myo-inositol transporter
	ANID_04317_T008	ANID_04315	translation initiation regulator
	ANID_04317_T008	ANID_04314	conserved hypothetical protein
	ANID_04317_T008	ANID_04313	MFS multidrug transporter
	ANID_04317_T008	ANID_04312	conserved hypothetical protein
	ANID_04317_T008	ANID_04311	conserved hypothetical protein
	ANID_04317_T008	ANID_04310	ankyrin repeat protein nuc-2
	ANID_08581_T054	ANID_08581	conserved hypothetical protein
	ANID_08581_T054	ANID_11097	conserved hypothetical protein
	ANID_08581_T054	ANID_11089	flavin-binding monooxygenase
	ANID_08581_T054	ANID_08583	conserved hypothetical protein
	ANID_08581_T054	ANID_08584	stress responsive A/B barrel domain-containing protein
	ANID_08581_T054	ANID_08585	short-chain dehydrogenase
	ANID_08581_T054	ANID_08586	conserved hypothetical protein
	ANID_08581_T054	ANID_08587	FMN dependent dehydrogenase
	ANID_08581_T054	ANID_12022	conserved hypothetical protein
	ANID_08581_T054	ANID_12023	conserved hypothetical protein
	ANID_08581_T054	ANID_08589	conserved hypothetical protein
	ANID_08581_T054	ANID_08590	conserved hypothetical protein
	ANID_08581_T054	ANID_08591	caleosin domain-containing protein
	ANID_08581_T054	ANID_08592	FAD binding domain-containing protein
	ANID_08581_T054	ANID_08593	chlorohydrolase
	ANID_08581_T054	ANID_11095	conserved hypothetical protein
	ANID_08581_T054	ANID_11090	TfdA family taurine dioxygenase
	ANID_08581_T054	ANID_08595	MFS transporter
	ANID_08581_T054	ANID_08596	C6 transcription factor
	ANID_08581_T054	ANID_08597	voltage-gated K+ channel beta subunit
	ANID_08581_T054	ANID_11098	hypothetical protein
	ANID_08581_T054	ANID_08599	conserved hypothetical protein
	ANID_08581_T054	ANID_11092	MFS monocarboxylate transporter
	ANID_08581_T054	ANID_11099	conserved hypothetical protein
	ANID_08581_T054	ANID_08601	conserved hypothetical protein
	ANID_08581_T054	ANID_08602	conserved hypothetical protein
	ANID_08581_T054	ANID_08603	conserved hypothetical protein
	ANID_08581_T054	ANID_08604	GNAT family acetyltransferase
	ANID_08581_T054	ANID_08605	cyclophilin A
	ANID_08581_T054	ANID_08606	polysaccharide deacetylase
	ANID_08581_T054	ANID_08607	conserved hypothetical protein
	ANID_08581_T054	ANID_08608	conserved hypothetical protein
	ANID_08581_T054	ANID_08609	conserved hypothetical protein
	ANID_08581_T054	ANID_08610	MFS multidrug transporter
	ANID_08581_T054	ANID_08611	conserved hypothetical protein
	ANID_08581_T054	ANID_08612	conserved hypothetical protein
	ANID_08581_T054	ANID_11093	fungal specific transcription factor domain-containing protein
	ANID_08581_T054	ANID_12024	conserved hypothetical protein
	ANID_08581_T054	ANID_12025	conserved hypothetical protein
	ANID_08581_T054	ANID_08614	conserved hypothetical protein
	ANID_08581_T054	ANID_08615	benzoate 4-monooxygenase cytochrome P450
	ANID_08581_T054	ANID_08616	conserved hypothetical protein
	ANID_08581_T054	ANID_08617	conserved hypothetical protein
	ANID_08581_T054	ANID_08618	conserved hypothetical protein
	ANID_08581_T054	ANID_08619	conserved hypothetical protein
	ANID_08581_T054	ANID_08620	conserved hypothetical protein
	ANID_08581_T054	ANID_08621	MFS multidrug transporter
	ANID_08581_T054	ANID_08622	phosphodiesterase/alkaline phosphatase D
	ANID_08581_T054	ANID_08623	MFS transporter
	ANID_08581_T054	ANID_08624	conserved hypothetical protein
	ANID_08581_T054	ANID_08625	conserved hypothetical protein
	ANID_08581_T054	ANID_08626	conserved hypothetical protein
	ANID_08581_T054	ANID_08627	conserved hypothetical protein
	ANID_08581_T054	ANID_08628	NADP-dependent alcohol dehydrogenase
	ANID_11094_T017	ANID_11094	zinc-binding oxidoreductase ToxD
	ANID_11094_T017	ANID_11096	conserved hypothetical protein
	ANID_11094_T017	ANID_08652	conserved hypothetical protein
	ANID_11094_T017	ANID_08653	glutamyl-tRNA(Gln) amidotransferase
	ANID_11094_T017	ANID_08654	N,N-dimethylglycine oxidase
	ANID_11094_T017	ANID_08655	C6 transcription factor
	ANID_11094_T017	ANID_08656	Rieske domain-containing protein
	ANID_11094_T017	ANID_08657	fructosyl amino acid oxidase
	ANID_11094_T017	ANID_08658	conserved hypothetical protein
	ANID_11094_T017	ANID_08659	conserved hypothetical protein
	ANID_11094_T017	ANID_12028	conserved hypothetical protein
	ANID_11094_T017	ANID_08660	conserved hypothetical protein
	ANID_11094_T017	ANID_08661	conserved hypothetical protein
	ANID_11094_T017	ANID_08662	conserved hypothetical protein
	ANID_11094_T017	ANID_12029	C2H2 finger domain-containing protein
	ANID_11094_T017	ANID_12030	predicted protein
	ANID_11094_T017	ANID_08664	dienelactone hydrolase
	ANID_08760_T007	ANID_08760	conserved hypothetical protein
	ANID_08760_T007	ANID_08761	exo-polygalacturonase
	ANID_08760_T007	ANID_08762	UPF0041 domain-containing protein
	ANID_08760_T007	ANID_08763	NADH:ubiquinone oxidoreductase
	ANID_08760_T007	ANID_08764	aromatic ring-opening dioxygenase LigB subunit
	ANID_08760_T007	ANID_08765	chitin synthase activator
	ANID_08760_T007	ANID_08766	CBP4 domain-containing protein
	ANID_08827_T014	ANID_08827	calcium/calmodulin-dependent protein kinase kinase
	ANID_08827_T014	ANID_08828	TRAPP complex subunit
	ANID_08827_T014	ANID_08829	conserved hypothetical protein
	ANID_08827_T014	ANID_08830	protein kinase
	ANID_08827_T014	ANID_08831	reduced viability upon starvation protein 161
	ANID_08827_T014	ANID_12364	hypothetical protein
	ANID_08827_T014	ANID_08833	conserved hypothetical protein
	ANID_08827_T014	ANID_08834	RNA processing factor 1
	ANID_08827_T014	ANID_11125	glycyl-tRNA synthetase
	ANID_08827_T014	ANID_11127	conserved hypothetical protein
	ANID_08827_T014	ANID_08836	serine/threonine-protein kinase CLA4
	ANID_08827_T014	ANID_08837	poly(p)/ATP NAD kinase
	ANID_08827_T014	ANID_11126	acyltransferase
	ANID_08827_T014	ANID_11128	tetratricopeptide repeat protein 1
	ANID_08848_T012	ANID_08848	GDP-mannose transporter 1
	ANID_08848_T012	ANID_08849	conserved hypothetical protein
	ANID_08848_T012	ANID_08850	conserved hypothetical protein
	ANID_08848_T012	ANID_08851	centromere/microtubule binding protein CBF5
	ANID_08848_T012	ANID_11132	conserved hypothetical protein
	ANID_08848_T012	ANID_11129	conserved hypothetical protein
	ANID_08848_T012	ANID_11135	prephenate dehydratase
	ANID_08848_T012	ANID_08853	eukaryotic polypeptide releasing factor
	ANID_08848_T012	ANID_08854	conserved hypothetical protein
	ANID_08848_T012	ANID_08855	conserved hypothetical protein
	ANID_08848_T012	ANID_08856	60S ribosomal protein L23
	ANID_08848_T012	ANID_11136	conserved hypothetical protein
	ANID_07046_T009	ANID_07046	carboxylesterase
	ANID_07046_T009	ANID_07047	membrane-spanning ATPase
	ANID_07046_T009	ANID_07048	conserved hypothetical protein
	ANID_07046_T009	ANID_07049	GPI ethanolamine phosphate transferase 1
	ANID_07046_T009	ANID_07050	cutinase transcription factor 1 alpha
	ANID_07046_T009	ANID_07051	cystathionine beta-lyase
	ANID_07046_T009	ANID_07052	conserved hypothetical protein
	ANID_07046_T009	ANID_07053	predicted protein
	ANID_07046_T009	ANID_07055	cytochrome b2
	ANID_07063_T033	ANID_07063	conserved hypothetical protein
	ANID_07063_T033	ANID_07064	conserved hypothetical protein
	ANID_07063_T033	ANID_10883	oxidoreductase
	ANID_07063_T033	ANID_10888	conserved hypothetical protein
	ANID_07063_T033	ANID_07066	conserved hypothetical protein
	ANID_07063_T033	ANID_07067	conserved hypothetical protein
	ANID_07063_T033	ANID_07068	conserved hypothetical protein
	ANID_07063_T033	ANID_12288	conserved hypothetical protein
	ANID_07063_T033	ANID_07070	metallo-beta-lactamase superfamily protein
	ANID_07063_T033	ANID_07071	polyketide synthase
	ANID_07063_T033	ANID_07074	conserved hypothetical protein
	ANID_07063_T033	ANID_07075	conserved hypothetical protein
	ANID_07063_T033	ANID_12289	conserved hypothetical protein
	ANID_07063_T033	ANID_07080	hypothetical protein
	ANID_07063_T033	ANID_07081	conserved hypothetical protein
	ANID_07063_T033	ANID_10886	conserved hypothetical protein
	ANID_07063_T033	ANID_10887	conserved hypothetical protein
	ANID_07063_T033	ANID_07083	conserved hypothetical protein
	ANID_07063_T033	ANID_07084	type I fungal polyketide synthase
	ANID_07063_T033	ANID_12290	conserved hypothetical protein
	ANID_07063_T033	ANID_12291	beta-lactamase
	ANID_07063_T033	ANID_07086	conserved hypothetical protein
	ANID_07063_T033	ANID_07087	conserved hypothetical protein
	ANID_07063_T033	ANID_07088	sugar transporter
	ANID_07063_T033	ANID_07089	conserved hypothetical protein
	ANID_07063_T033	ANID_07091	conserved hypothetical protein
	ANID_07063_T033	ANID_07092	conserved hypothetical protein
	ANID_07063_T033	ANID_12249	conserved hypothetical protein
	ANID_07063_T033	ANID_07093	conserved hypothetical protein
	ANID_07063_T033	ANID_10898	conserved hypothetical protein
	ANID_07063_T033	ANID_10897	C6 zinc finger domain-containing protein
	ANID_07063_T033	ANID_10891	high-affinity glucose transporter
	ANID_07063_T033	ANID_07097	conserved hypothetical protein
	ANID_07112_T010	ANID_07112	MFS drug transporter
	ANID_07112_T010	ANID_07113	cysteine synthase B
	ANID_07112_T010	ANID_10893	ferric-chelate reductase
	ANID_07112_T010	ANID_10895	protein kinase domain-containing protein
	ANID_07112_T010	ANID_07115	conserved hypothetical protein
	ANID_07112_T010	ANID_07116	conserved hypothetical protein
	ANID_07112_T010	ANID_07117	conserved hypothetical protein
	ANID_07112_T010	ANID_07118	conserved hypothetical protein
	ANID_07112_T010	ANID_07119	conserved hypothetical protein
	ANID_07112_T010	ANID_07120	alpha-glucosidase
	ANID_07128_T012	ANID_07128	conserved hypothetical protein
	ANID_07128_T012	ANID_07130	conserved hypothetical protein
	ANID_07128_T012	ANID_07131	cytochrome P450 52A12
	ANID_07128_T012	ANID_10900	serine peptidase family S28 protein
	ANID_07128_T012	ANID_07135	rhamnogalacturonase B
	ANID_07128_T012	ANID_10903	chlorohydrolase
	ANID_07128_T012	ANID_10901	glycine dehydrogenase
	ANID_07128_T012	ANID_07137	phthalate transporter
	ANID_07128_T012	ANID_07138	MFS transporter
	ANID_07128_T012	ANID_07139	dienelactone hydrolase
	ANID_07128_T012	ANID_07140	conserved hypothetical protein
	ANID_07128_T012	ANID_07141	aldehyde dehydrogenase
	ANID_12147_T007	ANID_12147	phenylacrylic acid decarboxylase
	ANID_12147_T007	ANID_12148	phenylacrylic acid decarboxylase
	ANID_12147_T007	ANID_07164	conserved hypothetical protein
	ANID_12147_T007	ANID_07165	plasma membrane stress response protein
	ANID_12147_T007	ANID_07166	predicted protein
	ANID_12147_T007	ANID_07167	conserved hypothetical protein
	ANID_12147_T007	ANID_10905	GABA permease
	ANID_07185_T028	ANID_07185	protein kinase dsk1
	ANID_07185_T028	ANID_07186	conserved hypothetical protein
	ANID_07185_T028	ANID_07187	FAD dependent oxidoreductase superfamily
	ANID_07185_T028	ANID_07188	small oligopeptide transporter
	ANID_07185_T028	ANID_07189	C6 transcription factor
	ANID_07185_T028	ANID_07190	conserved hypothetical protein
	ANID_07185_T028	ANID_07191	conserved hypothetical protein
	ANID_07185_T028	ANID_07192	conserved hypothetical protein
	ANID_07185_T028	ANID_07193	aldehyde reductase I
	ANID_07185_T028	ANID_07194	quinone oxidoreductase
	ANID_07185_T028	ANID_07199	NADP-dependent leukotriene B4 12-hydroxydehydrogenase
	ANID_07185_T028	ANID_07200	MFS transporter
	ANID_07185_T028	ANID_07201	conserved hypothetical protein
	ANID_07185_T028	ANID_07202	conserved hypothetical protein
	ANID_07185_T028	ANID_07203	conserved hypothetical protein
	ANID_07185_T028	ANID_07204	oleate delta-12 desaturase
	ANID_07185_T028	ANID_07205	ribosome biogenesis protein
	ANID_07185_T028	ANID_07206	septum-promoting GTP-binding protein 1
	ANID_07185_T028	ANID_07207	conserved hypothetical protein
	ANID_07185_T028	ANID_12266	D-isomer specific 2-hydroxyacid dehydrogenase
	ANID_07185_T028	ANID_07208	conserved hypothetical protein
	ANID_07185_T028	ANID_10911	predicted protein
	ANID_07185_T028	ANID_10906	pathway-specific regulatory protein
	ANID_07185_T028	ANID_10912	conserved hypothetical protein
	ANID_07185_T028	ANID_10907	PLAC8 family protein
	ANID_07185_T028	ANID_07211	emopamil binding protein
	ANID_07185_T028	ANID_07212	conserved hypothetical protein
	ANID_07185_T028	ANID_07213	conserved hypothetical protein
	ANID_12267_T007	ANID_12267	hypothetical protein
	ANID_12267_T007	ANID_07223	conserved hypothetical protein
	ANID_12267_T007	ANID_10909	trans-aconitate 2-methyltransferase
	ANID_12267_T007	ANID_10915	conserved hypothetical protein
	ANID_12267_T007	ANID_07225	conserved hypothetical protein
	ANID_12267_T007	ANID_10910	conserved hypothetical protein
	ANID_12267_T007	ANID_10916	FAD binding domain-containing protein
	ANID_07268_T007	ANID_07268	conserved hypothetical protein
	ANID_07268_T007	ANID_07269	conserved hypothetical protein
	ANID_07268_T007	ANID_07270	conserved hypothetical protein
	ANID_07268_T007	ANID_07271	conserved hypothetical protein
	ANID_07268_T007	ANID_07272	conserved hypothetical protein
	ANID_07268_T007	ANID_07273	conserved hypothetical protein
	ANID_07268_T007	ANID_07274	conserved hypothetical protein
	ANID_10930_T007	ANID_10930	predicted protein
	ANID_10930_T007	ANID_07356	thioesterase
	ANID_10930_T007	ANID_07357	conserved hypothetical protein
	ANID_10930_T007	ANID_07358	dihydroxy acid dehydratase
	ANID_10930_T007	ANID_07359	cytochrome P450 oxidoreductase
	ANID_10930_T007	ANID_07360	DnaJ domain-containing protein
	ANID_10930_T007	ANID_07361	glutamyl-tRNA synthetase
	ANID_07370_T015	ANID_07370	conserved hypothetical protein
	ANID_07370_T015	ANID_07371	conserved hypothetical protein
	ANID_07370_T015	ANID_10935	alpha-xylosidase
	ANID_07370_T015	ANID_10932	allantoate amidohydrolase
	ANID_07370_T015	ANID_07373	solute symporter family transporter
	ANID_07370_T015	ANID_07374	conserved hypothetical protein
	ANID_07370_T015	ANID_07375	cyclopropane-fatty-acyl-phospholipid synthase
	ANID_07370_T015	ANID_07376	conserved hypothetical protein
	ANID_07370_T015	ANID_07377	RTA1 domain-containing protein
	ANID_07370_T015	ANID_07378	conserved hypothetical protein
	ANID_07370_T015	ANID_07379	conserved hypothetical protein
	ANID_07370_T015	ANID_07380	conserved hypothetical protein
	ANID_07370_T015	ANID_10939	conserved hypothetical protein
	ANID_07370_T015	ANID_10933	short-chain dehydrogenase/reductase SDR
	ANID_07370_T015	ANID_07382	salicylate hydroxylase
	ANID_07389_T024	ANID_07389	conserved hypothetical protein
	ANID_07389_T024	ANID_07390	multidrug transporter
	ANID_07389_T024	ANID_07391	conserved hypothetical protein
	ANID_07389_T024	ANID_07392	choline transporter Hnm1
	ANID_07389_T024	ANID_07393	conserved hypothetical protein
	ANID_07389_T024	ANID_07394	conserved hypothetical protein
	ANID_07389_T024	ANID_07395	integral membrane protein
	ANID_07389_T024	ANID_07396	beta-glucosidase
	ANID_07389_T024	ANID_07397	conserved hypothetical protein
	ANID_07389_T024	ANID_07398	conserved hypothetical protein
	ANID_07389_T024	ANID_07399	conserved hypothetical protein
	ANID_07389_T024	ANID_07400	conserved hypothetical protein
	ANID_07389_T024	ANID_07401	endo-1,4-beta-xylanase
	ANID_07389_T024	ANID_07402	glucan 1,4-alpha-glucosidase
	ANID_07389_T024	ANID_07403	conserved hypothetical protein
	ANID_07389_T024	ANID_07404	alpha/beta hydrolase
	ANID_07389_T024	ANID_07405	conserved hypothetical protein
	ANID_07389_T024	ANID_07406	conserved hypothetical protein
	ANID_07389_T024	ANID_07407	carboxylesterase
	ANID_07389_T024	ANID_07408	conserved hypothetical protein
	ANID_07389_T024	ANID_07409	conserved hypothetical protein
	ANID_07389_T024	ANID_07410	conserved hypothetical protein
	ANID_07389_T024	ANID_07411	conserved hypothetical protein
	ANID_07389_T024	ANID_07412	conserved hypothetical protein
	ANID_07487_T008	ANID_07487	conserved hypothetical protein
	ANID_07487_T008	ANID_07488	agmatinase
	ANID_07487_T008	ANID_07489	beta-ketoacyl synthase
	ANID_07487_T008	ANID_07490	MT-A70 family
	ANID_07487_T008	ANID_07491	ubiquitin C-terminal hydrolase L3
	ANID_07487_T008	ANID_07492	mRNA decapping hydrolase
	ANID_07487_T008	ANID_07493	conserved hypothetical protein
	ANID_07487_T008	ANID_10955	exonuclease
	ANID_07537_T005	ANID_07537	protein kinase
	ANID_07537_T005	ANID_07538	SNF2 family helicase/ATPase
	ANID_07537_T005	ANID_07539	hydrophobin
	ANID_07537_T005	ANID_07540	eukaryotic translation initiation factor 3
	ANID_07537_T005	ANID_07541	cutinase
	ANID_07569_T007	ANID_07569	mitochondrial thiamine pyrophosphate carrier 1
	ANID_07569_T007	ANID_07570	tubulin alpha-2 chain
	ANID_07569_T007	ANID_07571	mechanosensitive ion channel family
	ANID_07569_T007	ANID_07572	serine threonine protein kinase
	ANID_07569_T007	ANID_10961	hypothetical protein
	ANID_07569_T007	ANID_10948	conserved hypothetical protein
	ANID_07569_T007	ANID_11756	hypothetical protein
	ANID_10975_T026	ANID_10975	conserved hypothetical protein
	ANID_10975_T026	ANID_10987	F-box domain-containing protein
	ANID_10975_T026	ANID_07624	alpha-galactosidase 1
	ANID_10975_T026	ANID_07625	myo-inositol-1-phosphate synthase
	ANID_10975_T026	ANID_07626	conserved hypothetical protein
	ANID_10975_T026	ANID_10976	conserved hypothetical protein
	ANID_10975_T026	ANID_10997	stress responsive A/B barrel domain-containing protein
	ANID_10975_T026	ANID_07628	CCR4-NOT core complex subunit Caf1
	ANID_10975_T026	ANID_07629	NADH-ubiquinone oxidoreductase B12 subunit
	ANID_10975_T026	ANID_07630	60S ribosome biogenesis protein Sqt1
	ANID_10975_T026	ANID_07631	phenylacetyl-CoA ligase
	ANID_10975_T026	ANID_07632	formaldehyde dehydrogenase
	ANID_10975_T026	ANID_07633	malate/L-lactate dehydrogenase
	ANID_10975_T026	ANID_07634	arylsulfatase
	ANID_10975_T026	ANID_07635	cupin domain-containing protein
	ANID_10975_T026	ANID_07636	alcohol dehydrogenase
	ANID_10975_T026	ANID_07637	conserved hypothetical protein
	ANID_10975_T026	ANID_07638	conserved hypothetical protein
	ANID_10975_T026	ANID_07639	endo-beta-mannanase
	ANID_10975_T026	ANID_07640	stress response protein
	ANID_10975_T026	ANID_07641	peroxisomal copper amine oxidase
	ANID_10975_T026	ANID_07642	conserved hypothetical protein
	ANID_10975_T026	ANID_07644	conserved hypothetical protein
	ANID_10975_T026	ANID_07645	conserved hypothetical protein
	ANID_10975_T026	ANID_07646	pectate lyase
	ANID_10975_T026	ANID_10988	salicylate hydroxylase
	ANID_07671_T012	ANID_07671	mitochondrial carrier protein
	ANID_07671_T012	ANID_07672	alpha-1,6 mannosyltransferase subunit
	ANID_07671_T012	ANID_07673	zinc transporter YKE4
	ANID_07671_T012	ANID_07674	nucleolar protein 16
	ANID_07671_T012	ANID_07675	conserved hypothetical protein
	ANID_07671_T012	ANID_07676	ABC bile acid transporter
	ANID_07671_T012	ANID_07677	peroxin-24 Pex24-Penicillium chrysogenum
	ANID_07671_T012	ANID_07678	dual specificity tyrosine-phosphorylation regulated kinase 2
	ANID_07671_T012	ANID_07679	COPII-coated vesicle protein
	ANID_07671_T012	ANID_07680	M repeat protein
	ANID_07671_T012	ANID_07681	mitogen-activated protein kinase MAF1
	ANID_07671_T012	ANID_07682	clathrin coat assembly protein ap19
	ANID_07770_T010	ANID_07770	oxidoreductase
	ANID_07770_T010	ANID_07771	conserved hypothetical protein
	ANID_07770_T010	ANID_07772	cytochrome P450 oxidoreductase
	ANID_07770_T010	ANID_07773	cytochrome P450 monooxygenase
	ANID_07770_T010	ANID_07774	conserved hypothetical protein
	ANID_07770_T010	ANID_07775	conserved hypothetical protein
	ANID_07770_T010	ANID_07776	conserved hypothetical protein
	ANID_07770_T010	ANID_07777	amino acid transporter
	ANID_07770_T010	ANID_07778	conserved hypothetical protein
	ANID_07770_T010	ANID_07779	MFS multidrug transporter
	ANID_07787_T008	ANID_07787	conserved hypothetical protein
	ANID_07787_T008	ANID_07788	conserved hypothetical protein
	ANID_07787_T008	ANID_07789	conserved hypothetical protein
	ANID_07787_T008	ANID_07790	conserved hypothetical protein
	ANID_07787_T008	ANID_11016	malic acid transporter
	ANID_07787_T008	ANID_12086	hypothetical protein
	ANID_07787_T008	ANID_11011	phosphate-repressible phosphate permease
	ANID_07787_T008	ANID_07792	lysophosphoplipase A
	ANID_07800_T038	ANID_07800	siderophore iron transporter mirA
	ANID_07800_T038	ANID_07801	conserved hypothetical protein
	ANID_07800_T038	ANID_11012	conserved hypothetical protein
	ANID_07800_T038	ANID_07804	putative sterigmatocystin biosynthesis monooxygenase stcW
	ANID_07800_T038	ANID_07805	putative sterigmatocystin biosynthesis dehydrogenase stcV
	ANID_07800_T038	ANID_07806	versicolorin reductase
	ANID_07800_T038	ANID_07807	putative sterigmatocystin biosynthesis protein stcT
	ANID_07800_T038	ANID_12089	conserved hypothetical protein
	ANID_07800_T038	ANID_07808	probable sterigmatocystin biosynthesis P450 monooxygenase STCS
	ANID_07800_T038	ANID_07809	conserved hypothetical protein
	ANID_07800_T038	ANID_07810	putative sterigmatocystin biosynthesis protein stcQ
	ANID_07800_T038	ANID_12090	O-methyl transferase B
	ANID_07800_T038	ANID_07811	putative sterigmatocystin biosynthesis protein stcO
	ANID_07800_T038	ANID_07812	conserved hypothetical protein
	ANID_07800_T038	ANID_12091	probable sterigmatocystin biosynthesis P450 monooxygenase STCL
	ANID_07800_T038	ANID_07814	fatty acid synthase subunit beta
	ANID_07800_T038	ANID_07815	fatty acid synthase subunit alpha
	ANID_07800_T038	ANID_07816	putative sterigmatocystin biosynthesis lipase/esterase stcI
	ANID_07800_T038	ANID_11021	conserved hypothetical protein
	ANID_07800_T038	ANID_07817	conserved hypothetical protein
	ANID_07800_T038	ANID_07818	probable sterigmatocystin biosynthesis P450 monooxygenase STCF
	ANID_07800_T038	ANID_07819	conserved hypothetical protein
	ANID_07800_T038	ANID_07820	sterigmatocystin biosynthesis regulatory protein
	ANID_07800_T038	ANID_07821	putative sterigmatocystin biosynthesis ketoreductase stcE
	ANID_07800_T038	ANID_07822	conserved hypothetical protein
	ANID_07800_T038	ANID_07823	putative sterigmatocystin biosynthesis peroxidase stcC
	ANID_07800_T038	ANID_07824	probable sterigmatocystin biosynthesis P450 monooxygenase STCB
	ANID_07800_T038	ANID_07825	putative sterigmatocystin biosynthesis polyketide synthase
	ANID_07800_T038	ANID_07826	conserved hypothetical protein
	ANID_07800_T038	ANID_07827	YhhN domain-containing protein
	ANID_07800_T038	ANID_07828	conserved hypothetical protein
	ANID_07800_T038	ANID_07832	choline dehydrogenase
	ANID_07800_T038	ANID_07834	conserved hypothetical protein
	ANID_07800_T038	ANID_11024	predicted protein
	ANID_07800_T038	ANID_07836	cysteine-rich secreted protein
	ANID_07800_T038	ANID_12330	conserved hypothetical protein
	ANID_07800_T038	ANID_12331	polyketide synthase
	ANID_07800_T038	ANID_07839	conserved hypothetical protein
	ANID_10667_T029	ANID_10667	alcohol dehydrogenase
	ANID_10667_T029	ANID_10666	conserved hypothetical protein
	ANID_10667_T029	ANID_10657	4-coumarate-CoA ligase 2
	ANID_10667_T029	ANID_05287	acyl-CoA dehydrogenase family member 11
	ANID_10667_T029	ANID_05288	conserved hypothetical protein
	ANID_10667_T029	ANID_05289	conserved hypothetical protein
	ANID_10667_T029	ANID_05290	conserved hypothetical protein
	ANID_10667_T029	ANID_05291	MFS transporter
	ANID_10667_T029	ANID_05292	stress response protein Rds1
	ANID_10667_T029	ANID_10658	conserved hypothetical protein
	ANID_10667_T029	ANID_11949	SMP-30/Gluconolaconase/LRE domain-containing protein
	ANID_10667_T029	ANID_10668	conserved hypothetical protein
	ANID_10667_T029	ANID_11950	predicted protein
	ANID_10667_T029	ANID_05294	conserved hypothetical protein
	ANID_10667_T029	ANID_05295	conserved hypothetical protein
	ANID_10667_T029	ANID_05296	two-component system protein A
	ANID_10667_T029	ANID_05297	conserved hypothetical protein
	ANID_10667_T029	ANID_05298	conserved hypothetical protein
	ANID_10667_T029	ANID_05299	conserved hypothetical protein
	ANID_10667_T029	ANID_11951	conserved hypothetical protein
	ANID_10667_T029	ANID_05300	aconitase
	ANID_10667_T029	ANID_11952	conserved hypothetical protein
	ANID_10667_T029	ANID_05302	conserved hypothetical protein
	ANID_10667_T029	ANID_05303	conserved hypothetical protein
	ANID_10667_T029	ANID_05304	MFS alpha-glucoside transporter
	ANID_10667_T029	ANID_05305	DUF1680 domain-containing protein
	ANID_10667_T029	ANID_11953	conserved hypothetical protein
	ANID_10667_T029	ANID_11954	conserved hypothetical protein
	ANID_10667_T029	ANID_10670	conserved hypothetical protein
	ANID_05310_T005	ANID_05310	FAD binding domain-containing protein
	ANID_05310_T005	ANID_05311	tyrosinase
	ANID_05310_T005	ANID_11475	predicted protein
	ANID_05310_T005	ANID_05312	conserved hypothetical protein
	ANID_05310_T005	ANID_05313	conserved hypothetical protein
	ANID_05318_T015	ANID_05318	tyrocidine synthetase 1
	ANID_05318_T015	ANID_05319	conserved hypothetical protein
	ANID_05318_T015	ANID_05320	conserved hypothetical protein
	ANID_05318_T015	ANID_05321	cholinesterase
	ANID_05318_T015	ANID_05322	conserved hypothetical protein
	ANID_05318_T015	ANID_05323	MFS sugar transporter
	ANID_05318_T015	ANID_05324	conserved hypothetical protein
	ANID_05318_T015	ANID_05325	HHE domain-containing protein
	ANID_05318_T015	ANID_05326	conserved hypothetical protein
	ANID_05318_T015	ANID_05327	conserved hypothetical protein
	ANID_05318_T015	ANID_05328	GPI anchored dioxygenase
	ANID_05318_T015	ANID_05329	conserved hypothetical protein
	ANID_05318_T015	ANID_05330	conserved hypothetical protein
	ANID_05318_T015	ANID_11955	predicted protein
	ANID_05318_T015	ANID_05331	3-hydroxyacyl-CoA dehydrogenase
	ANID_05363_T014	ANID_05363	conserved hypothetical protein
	ANID_05363_T014	ANID_05364	von Willebrand factor type A domain-containing protein
	ANID_05363_T014	ANID_05365	conserved hypothetical protein
	ANID_05363_T014	ANID_05366	conserved hypothetical protein
	ANID_05363_T014	ANID_05367	conserved hypothetical protein
	ANID_05363_T014	ANID_05368	short chain dehydrogenase
	ANID_05363_T014	ANID_05369	conserved hypothetical protein
	ANID_05363_T014	ANID_05370	MFS multidrug transporter
	ANID_05363_T014	ANID_05371	conserved hypothetical protein
	ANID_05363_T014	ANID_05372	conserved hypothetical protein
	ANID_05363_T014	ANID_05373	3-oxoacyl-(acyl-carrier-protein) reductase
	ANID_05363_T014	ANID_05374	conserved hypothetical protein
	ANID_05363_T014	ANID_05375	conserved hypothetical protein
	ANID_05363_T014	ANID_05376	carboxymethylenebutenolidase
	ANID_10679_T009	ANID_10679	short-chain dehydrogenase/reductase
	ANID_10679_T009	ANID_05393	conserved hypothetical protein
	ANID_10679_T009	ANID_05394	conserved hypothetical protein
	ANID_10679_T009	ANID_05395	conserved hypothetical protein
	ANID_10679_T009	ANID_05396	conserved hypothetical protein
	ANID_10679_T009	ANID_05397	laccase
	ANID_10679_T009	ANID_05398	extracellular dioxygenase
	ANID_10679_T009	ANID_05399	conserved hypothetical protein
	ANID_10679_T009	ANID_05400	flavin-binding monooxygenase
	ANID_05429_T007	ANID_05429	conserved hypothetical protein
	ANID_05429_T007	ANID_05430	predicted protein
	ANID_05429_T007	ANID_05431	conserved hypothetical protein
	ANID_05429_T007	ANID_05432	conserved hypothetical protein
	ANID_05429_T007	ANID_05433	conserved hypothetical protein
	ANID_05429_T007	ANID_05434	alcohol dehydrogenase
	ANID_05429_T007	ANID_05435	conserved hypothetical protein
	ANID_05451_T007	ANID_05451	deubiquitination-protection protein dph1
	ANID_05451_T007	ANID_05452	pre-mRNA-splicing factor rse1
	ANID_05451_T007	ANID_05453	arrestin domain-containing protein
	ANID_05451_T007	ANID_05454	endochitinase 1
	ANID_05451_T007	ANID_05455	U3 small nucleolar RNA-associated protein 10
	ANID_05451_T007	ANID_05456	conserved hypothetical protein
	ANID_05451_T007	ANID_05457	NADPH oxidase
	ANID_05492_T008	ANID_05492	CECR1 family adenosine deaminase
	ANID_05492_T008	ANID_05493	H+/nucleoside cotransporter
	ANID_05492_T008	ANID_05494	serine/threonine protein kinase
	ANID_05492_T008	ANID_05495	ubiquitin-conjugating enzyme E
	ANID_05492_T008	ANID_05496	F-box domain-containing protein
	ANID_05492_T008	ANID_05497	3,4-dihydroxy-2-butanone 4-phosphate synthase
	ANID_05492_T008	ANID_05498	transcription initiation factor TFIIE
	ANID_05492_T008	ANID_05499	filament-forming protein
	ANID_10686_T006	ANID_10686	conserved hypothetical protein
	ANID_10686_T006	ANID_10677	DNA repair and recombination protein RAD54
	ANID_10686_T006	ANID_10682	conserved hypothetical protein
	ANID_10686_T006	ANID_10685	hypothetical protein
	ANID_10686_T006	ANID_05528	iron-sulfur clusters transporter atm1
	ANID_10686_T006	ANID_05529	serine/threonine-protein kinase
	ANID_05540_T027	ANID_05540	fructose facilitator
	ANID_05540_T027	ANID_12292	conserved hypothetical protein
	ANID_05540_T027	ANID_05541	fructose facilitator
	ANID_05540_T027	ANID_05542	conserved hypothetical protein
	ANID_05540_T027	ANID_05543	homologous Pmf1p factor 1
	ANID_05540_T027	ANID_05544	aldolase
	ANID_05540_T027	ANID_05545	conserved hypothetical protein
	ANID_05540_T027	ANID_12293	conserved hypothetical protein
	ANID_05540_T027	ANID_12294	nitrilotriacetate monooxygenase
	ANID_05540_T027	ANID_05547	sorbose reductase SOU1
	ANID_05540_T027	ANID_12295	2-deoxy-D-gluconate 3-dehydrogenase
	ANID_05540_T027	ANID_12296	conserved hypothetical protein
	ANID_05540_T027	ANID_10690	3-ketoacyl-acyl carrier protein reductase
	ANID_05540_T027	ANID_05549	MFS phospholipid transporter
	ANID_05540_T027	ANID_05550	conserved hypothetical protein
	ANID_05540_T027	ANID_05551	sugar transporter
	ANID_05540_T027	ANID_10691	dynamin GTPase
	ANID_05540_T027	ANID_10698	conserved hypothetical protein
	ANID_05540_T027	ANID_05553	conserved hypothetical protein
	ANID_05540_T027	ANID_10699	phospholipase D active site-containing protein
	ANID_05540_T027	ANID_10692	conserved hypothetical protein
	ANID_05540_T027	ANID_12297	conserved hypothetical protein
	ANID_05540_T027	ANID_05555	conserved hypothetical protein
	ANID_05540_T027	ANID_05556	conserved hypothetical protein
	ANID_05540_T027	ANID_05557	short chain dehydrogenase/reductase
	ANID_05540_T027	ANID_05558	alkaline protease
	ANID_05540_T027	ANID_05559	MFS multidrug transporter
	ANID_05596_T003	ANID_05596	cell surface receptor/MFS transporter
	ANID_05596_T003	ANID_05597	ubiquinol-cytochrome c reductase complex protein
	ANID_05596_T003	ANID_05598	ubiquinol-cytochrome c reductase complex protein
	ANID_05608_T004	ANID_05608	conserved hypothetical protein
	ANID_05608_T004	ANID_05609	conserved hypothetical protein
	ANID_05608_T004	ANID_10720	conserved hypothetical protein
	ANID_05608_T004	ANID_05610	L-aminoadipate-semialdehyde dehydrogenase large subunit
	ANID_05650_T007	ANID_05650	MFS transporter
	ANID_05650_T007	ANID_05651	conserved hypothetical protein
	ANID_05650_T007	ANID_05652	5-oxoprolinase
	ANID_05650_T007	ANID_05653	short-chain dehydrogenase/reductase
	ANID_05650_T007	ANID_05654	conserved hypothetical protein
	ANID_05650_T007	ANID_05655	5'-nucleotidase
	ANID_05650_T007	ANID_05656	MFS multidrug resistance transporter
	ANID_11786_T010	ANID_11786	MAP protein kinase MPKA
	ANID_11786_T010	ANID_05667	conserved hypothetical protein
	ANID_11786_T010	ANID_05668	metal homeostatis protein bsd2
	ANID_11786_T010	ANID_05669	succinyl-CoA:3-ketoacid-coenzyme A transferase
	ANID_11786_T010	ANID_10722	ubiquitin C-terminal hydrolase
	ANID_11786_T010	ANID_05670	NADH-ubiquinone oxidoreductase 213 kDa subunit
	ANID_11786_T010	ANID_05671	PH domain-containing protein
	ANID_11786_T010	ANID_05672	mandelate racemase/muconate lactonizing enzyme family protein
	ANID_11786_T010	ANID_05673	C6 transcription factor
	ANID_11786_T010	ANID_05674	serine/threonine-protein kinase 24
	ANID_05759_T009	ANID_05759	protein kinase domain-containing protein
	ANID_05759_T009	ANID_05760	geranylgeranyl transferase type I beta subunit
	ANID_05759_T009	ANID_05761	conserved hypothetical protein
	ANID_05759_T009	ANID_05762	conserved hypothetical protein
	ANID_05759_T009	ANID_05763	MFS transporter
	ANID_05759_T009	ANID_05764	conserved hypothetical protein
	ANID_05759_T009	ANID_05765	conserved hypothetical protein
	ANID_05759_T009	ANID_10730	conserved hypothetical protein
	ANID_05759_T009	ANID_10704	probable sterigmatocystin biosynthesis P450 monooxygenase stcS
	ANID_03451_T008	ANID_03451	condensin
	ANID_03451_T008	ANID_03450	cell cycle protein kinase
	ANID_03451_T008	ANID_03449	zinc finger protein
	ANID_03451_T008	ANID_03448	RSC complex subunit
	ANID_03451_T008	ANID_03447	spindle poison sensitivity protein Scp3
	ANID_03451_T008	ANID_03446	conserved hypothetical protein
	ANID_03451_T008	ANID_03445	chitin synthase activator
	ANID_03451_T008	ANID_10414	DEAD_2 domain-containing protein
	ANID_03400_T022	ANID_03400	short chain type dehydrogenase
	ANID_03400_T022	ANID_03399	FAD binding domain-containing protein
	ANID_03400_T022	ANID_03398	MFS transporter
	ANID_03400_T022	ANID_03397	conserved hypothetical protein
	ANID_03400_T022	ANID_03396	conserved hypothetical protein
	ANID_03400_T022	ANID_03395	conserved hypothetical protein
	ANID_03400_T022	ANID_03394	conserved hypothetical protein
	ANID_03400_T022	ANID_11836	predicted protein
	ANID_03400_T022	ANID_03393	deuterolysin metalloprotease family protein
	ANID_03400_T022	ANID_03392	salicylate hydroxylase
	ANID_03400_T022	ANID_03391	C6 transcription factor RegA
	ANID_03400_T022	ANID_03390	pectin methyl esterease
	ANID_03400_T022	ANID_03389	endo-xylogalacturonan hydrolase
	ANID_03400_T022	ANID_03388	alpha-amylase 1
	ANID_03400_T022	ANID_03387	integral membrane protein
	ANID_03400_T022	ANID_03386	polyketide synthase
	ANID_03400_T022	ANID_03385	conserved hypothetical protein
	ANID_03400_T022	ANID_03384	conserved hypothetical protein
	ANID_03400_T022	ANID_03383	MFS multidrug transporter
	ANID_03400_T022	ANID_03382	salicylate 1-monooxygenase
	ANID_03400_T022	ANID_03381	fatty acid synthase beta subunit
	ANID_03400_T022	ANID_03380	conserved hypothetical protein
	ANID_03357_T011	ANID_03357	MFS monosaccharide transporter
	ANID_03357_T011	ANID_03356	conserved hypothetical protein
	ANID_03357_T011	ANID_03355	amidase
	ANID_03357_T011	ANID_03354	chitin deacetylase 1
	ANID_03357_T011	ANID_03353	conserved hypothetical protein
	ANID_03357_T011	ANID_03352	conserved hypothetical protein
	ANID_03357_T011	ANID_03351	conserved hypothetical protein
	ANID_03357_T011	ANID_10399	conserved hypothetical protein
	ANID_03357_T011	ANID_10392	predicted protein
	ANID_03357_T011	ANID_11835	conserved hypothetical protein
	ANID_03357_T011	ANID_11834	conserved hypothetical protein
	ANID_03347_T008	ANID_03347	GABA permease
	ANID_03347_T008	ANID_03346	conserved hypothetical protein
	ANID_03347_T008	ANID_03345	GABA permease
	ANID_03347_T008	ANID_03344	GNAT family acetyltransferase
	ANID_03347_T008	ANID_03342	conserved hypothetical protein
	ANID_03347_T008	ANID_03341	chromate ion transporter
	ANID_03347_T008	ANID_03340	conserved hypothetical protein
	ANID_03347_T008	ANID_03339	oxidoreductase
	ANID_03309_T007	ANID_03309	alpha-amylase
	ANID_03309_T007	ANID_03308	alpha-amylase
	ANID_03309_T007	ANID_03307	alpha-1,3-glucan synthase Ags1
	ANID_03309_T007	ANID_03306	conserved hypothetical protein
	ANID_03309_T007	ANID_03305	short chain dehydrogenase/reductase
	ANID_03309_T007	ANID_03304	GABA permease
	ANID_03309_T007	ANID_03303	conserved hypothetical protein
	ANID_03290_T030	ANID_03290	conserved hypothetical protein
	ANID_03290_T030	ANID_10403	conserved hypothetical protein
	ANID_03290_T030	ANID_10390	conserved hypothetical protein
	ANID_03290_T030	ANID_03287	histidine permease
	ANID_03290_T030	ANID_03286	conserved hypothetical protein
	ANID_03290_T030	ANID_03285	integral membrane protein
	ANID_03290_T030	ANID_03284	conserved hypothetical protein
	ANID_03290_T030	ANID_03283	conserved hypothetical protein
	ANID_03290_T030	ANID_03282	conserved hypothetical protein
	ANID_03290_T030	ANID_03281	benzoate 4-monooxygenase cytochrome P450
	ANID_03290_T030	ANID_03280	C6 zinc finger domain-containing protein
	ANID_03290_T030	ANID_03279	conserved hypothetical protein
	ANID_03290_T030	ANID_03278	transferase
	ANID_03290_T030	ANID_03277	terpene synthase metal binding domain-containing protein
	ANID_03290_T030	ANID_03276	oxidoreductase
	ANID_03290_T030	ANID_03275	benzoate 4-monooxygenase cytochrome P450
	ANID_03290_T030	ANID_10402	FAD binding domain-containing protein
	ANID_03290_T030	ANID_10389	cytochrome P450
	ANID_03290_T030	ANID_03273	C-methyl transferase
	ANID_03290_T030	ANID_12188	polyketide synthase AcrF1R2A5
	ANID_03290_T030	ANID_03272	conserved hypothetical protein
	ANID_03290_T030	ANID_03271	conserved hypothetical protein
	ANID_03290_T030	ANID_03270	MFS multidrug transporter
	ANID_03290_T030	ANID_03269	fungal specific transcription factor
	ANID_03290_T030	ANID_10388	conserved hypothetical protein
	ANID_03290_T030	ANID_10387	alternative sulfate transporter
	ANID_03290_T030	ANID_03267	ankyrin repeat domain-containing protein
	ANID_03290_T030	ANID_11254	predicted protein
	ANID_03290_T030	ANID_03265	conserved hypothetical protein
	ANID_03290_T030	ANID_03264	MFS multidrug transporter
	ANID_03256_T009	ANID_03256	conserved hypothetical protein
	ANID_03256_T009	ANID_03255	glutathione S-transferase II
	ANID_03256_T009	ANID_03254	conserved hypothetical protein
	ANID_03256_T009	ANID_03253	conserved hypothetical protein
	ANID_03256_T009	ANID_03252	conserved hypothetical protein
	ANID_03256_T009	ANID_03251	conserved hypothetical protein
	ANID_03256_T009	ANID_03250	conserved hypothetical protein
	ANID_03256_T009	ANID_03249	short-chain dehydrogenase/reductase 2
	ANID_03256_T009	ANID_03248	flavin-binding monooxygenase
	ANID_03237_T050	ANID_03237	conserved hypothetical protein
	ANID_03237_T050	ANID_03236	O-methyltransferase
	ANID_03237_T050	ANID_03235	conserved hypothetical protein
	ANID_03237_T050	ANID_03234	short chain oxidoreductase
	ANID_03237_T050	ANID_03233	MFS quinate transporter
	ANID_03237_T050	ANID_03232	MFS pantothenate transporter
	ANID_03237_T050	ANID_12183	hypothetical protein
	ANID_03237_T050	ANID_03230	polyketide synthase
	ANID_03237_T050	ANID_03229	choline dehydrogenase
	ANID_03237_T050	ANID_03228	conserved hypothetical protein
	ANID_03237_T050	ANID_03227	conserved hypothetical protein
	ANID_03237_T050	ANID_03226	short-chain dehydrogenase
	ANID_03237_T050	ANID_03225	conserved hypothetical protein
	ANID_03237_T050	ANID_03224	RNA polymerase II mediator complex component SRB4
	ANID_03237_T050	ANID_03223	6-phosphofructokinase alpha subunit
	ANID_03237_T050	ANID_03222	IMP-specific 5'-nucleotidase 1
	ANID_03237_T050	ANID_03221	MFS transporter
	ANID_03237_T050	ANID_03220	MFS quinate transporter
	ANID_03237_T050	ANID_03219	conserved hypothetical protein
	ANID_03237_T050	ANID_03218	conserved hypothetical protein
	ANID_03237_T050	ANID_03217	C6 zinc finger domain-containing protein
	ANID_03237_T050	ANID_03216	conserved hypothetical protein
	ANID_03237_T050	ANID_03215	conserved hypothetical protein
	ANID_03237_T050	ANID_03214	response regulator receiver domain-containing protein
	ANID_03237_T050	ANID_12182	ABC multidrug transporter
	ANID_03237_T050	ANID_12378	hypothetical protein
	ANID_03237_T050	ANID_03212	acid phosphatase
	ANID_03237_T050	ANID_03211	NPP1 domain-containing protein
	ANID_03237_T050	ANID_11378	hypothetical protein
	ANID_03237_T050	ANID_03210	MFS myo-inositol transporter
	ANID_03237_T050	ANID_10386	predicted protein
	ANID_03237_T050	ANID_10385	hypothetical protein
	ANID_03237_T050	ANID_03209	high affinity copper transporter
	ANID_03237_T050	ANID_03208	ferric-chelate reductase
	ANID_03237_T050	ANID_03207	amino acid transporter
	ANID_03237_T050	ANID_03206	glucose-methanol-choline oxidoreductase
	ANID_03237_T050	ANID_03205	aldehyde dehydrogenase
	ANID_03237_T050	ANID_03204	MFS alpha-glucoside transporter
	ANID_03237_T050	ANID_12377	conserved hypothetical protein
	ANID_03237_T050	ANID_03203	conserved hypothetical protein
	ANID_03237_T050	ANID_03201	beta-galactosidase
	ANID_03237_T050	ANID_03200	glycoside hydrolase family 2 protein
	ANID_03237_T050	ANID_10383	conserved hypothetical protein
	ANID_03237_T050	ANID_10384	C6 transcription factor
	ANID_03237_T050	ANID_03199	sugar transporter
	ANID_03237_T050	ANID_03198	conserved hypothetical protein
	ANID_03237_T050	ANID_03197	dihydrofolate reductase
	ANID_03237_T050	ANID_03196	glycosyl hydrolase family 88 protein
	ANID_03237_T050	ANID_03195	allantoate permease
	ANID_03237_T050	ANID_03194	conserved hypothetical protein
	ANID_03115_T025	ANID_03115	hexose carrier protein
	ANID_03115_T025	ANID_03114	conserved hypothetical protein
	ANID_03115_T025	ANID_03113	DUF250 domain membrane protein
	ANID_03115_T025	ANID_03112	UDP-galactopyranose mutase
	ANID_03115_T025	ANID_03111	conserved hypothetical protein
	ANID_03115_T025	ANID_03110	serine/threonine protein kinase
	ANID_03115_T025	ANID_03108	C6 finger domain-containing protein Acr-2
	ANID_03115_T025	ANID_03107	conserved hypothetical protein
	ANID_03115_T025	ANID_10353	seryl-tRNA synthetase
	ANID_03115_T025	ANID_10375	beta-glucosidase
	ANID_03115_T025	ANID_10376	conserved hypothetical protein
	ANID_03115_T025	ANID_03105	sugar transporter
	ANID_03115_T025	ANID_03104	allantoicase Alc
	ANID_03115_T025	ANID_03103	conserved hypothetical protein
	ANID_03115_T025	ANID_03102	sensor histidine kinase/response regulator
	ANID_03115_T025	ANID_03101	sensor histidine kinase/response regulator
	ANID_03115_T025	ANID_03100	conserved hypothetical protein
	ANID_03115_T025	ANID_03099	conserved hypothetical protein
	ANID_03115_T025	ANID_03098	vesicular-fusion protein SEC18
	ANID_03115_T025	ANID_03097	conserved hypothetical protein
	ANID_03115_T025	ANID_03096	protein methyltransferase
	ANID_03115_T025	ANID_03095	conserved hypothetical protein
	ANID_03115_T025	ANID_03094	TBC domain-containing protein
	ANID_03115_T025	ANID_11707	hypothetical protein
	ANID_03115_T025	ANID_11706	DIL and Ankyrin domain-containing protein
	ANID_03053_T024	ANID_03053	cell wall glucanase
	ANID_03053_T024	ANID_03052	conserved hypothetical protein
	ANID_03053_T024	ANID_11703	hypothetical protein
	ANID_03053_T024	ANID_11702	sucrase/ferredoxin domain-containing protein
	ANID_03053_T024	ANID_11701	predicted protein
	ANID_03053_T024	ANID_03050	C6 transcription factor
	ANID_03053_T024	ANID_11700	hypothetical protein
	ANID_03053_T024	ANID_03049	glycosyl hydrolase family 76 protein
	ANID_03053_T024	ANID_03048	conserved hypothetical protein
	ANID_03053_T024	ANID_03046	endoglucanase
	ANID_03053_T024	ANID_03045	conserved hypothetical protein
	ANID_03053_T024	ANID_03044	endo-arabinanase
	ANID_03053_T024	ANID_03043	dimethylaniline monooxygenase
	ANID_03053_T024	ANID_03042	predicted protein
	ANID_03053_T024	ANID_03041	conserved hypothetical protein
	ANID_03053_T024	ANID_03040	DNA replication regulator sld2
	ANID_03053_T024	ANID_03039	RING finger domain-containing protein
	ANID_03053_T024	ANID_03038	conserved hypothetical protein
	ANID_03053_T024	ANID_03037	carboxylesterase
	ANID_03053_T024	ANID_03036	conserved hypothetical protein
	ANID_03053_T024	ANID_03035	exonuclease
	ANID_03053_T024	ANID_11699	conserved hypothetical protein
	ANID_03053_T024	ANID_03034	conserved hypothetical protein
	ANID_03053_T024	ANID_03033	DNA primase small subunit
	ANID_02962_T014	ANID_02962	GABA permease
	ANID_02962_T014	ANID_10370	conserved hypothetical protein
	ANID_02962_T014	ANID_02961	conserved hypothetical protein
	ANID_02962_T014	ANID_02960	alpha-ketoglutarate-dependent taurine dioxygenase
	ANID_02962_T014	ANID_02959	phthalate transporter
	ANID_02962_T014	ANID_10371	conserved hypothetical protein
	ANID_02962_T014	ANID_02958	hexose carrier protein
	ANID_02962_T014	ANID_02957	C6 transcription factor
	ANID_02962_T014	ANID_02956	conserved hypothetical protein
	ANID_02962_T014	ANID_02955	glycosyl transferase
	ANID_02962_T014	ANID_02954	extracellular serine-rich protein
	ANID_02962_T014	ANID_02953	endo alpha-1,4 polygalactosaminidase
	ANID_02962_T014	ANID_02952	conserved hypothetical protein
	ANID_02962_T014	ANID_02951	UDP-glucose 4-epimerase
	ANID_02801_T006	ANID_02801	aldo-keto reductase
	ANID_02801_T006	ANID_02800	haloalkane dehalogenase
	ANID_02801_T006	ANID_02799	conserved hypothetical protein
	ANID_02801_T006	ANID_02798	conserved hypothetical protein
	ANID_02801_T006	ANID_02797	conserved hypothetical protein
	ANID_02801_T006	ANID_02794	plastidic glucose transporter 4
	ANID_02788_T010	ANID_02788	conserved hypothetical protein
	ANID_02788_T010	ANID_02786	conserved hypothetical protein
	ANID_02788_T010	ANID_11366	Rieske 2Fe-2S family protein
	ANID_02788_T010	ANID_02785	conserved hypothetical protein
	ANID_02788_T010	ANID_02784	conserved hypothetical protein
	ANID_02788_T010	ANID_11365	conserved hypothetical protein
	ANID_02788_T010	ANID_02783	conserved hypothetical protein
	ANID_02788_T010	ANID_02782	conserved hypothetical protein
	ANID_02788_T010	ANID_11364	predicted protein
	ANID_02788_T010	ANID_02781	amino acid permease
	ANID_02778_T019	ANID_02778	conserved hypothetical protein
	ANID_02778_T019	ANID_02777	fumarylacetoacetate hydrolase
	ANID_02778_T019	ANID_02776	conserved hypothetical protein
	ANID_02778_T019	ANID_02775	eukaryotic translation initiation factor 2A
	ANID_02778_T019	ANID_02774	glycosyl transferase
	ANID_02778_T019	ANID_02773	conserved hypothetical protein
	ANID_02778_T019	ANID_02772	negative regulator of mitosis
	ANID_02778_T019	ANID_02771	conserved hypothetical protein
	ANID_02778_T019	ANID_02770	conserved hypothetical protein
	ANID_02778_T019	ANID_02769	transcription initiation factor TFIID subunit 12
	ANID_02778_T019	ANID_02768	conserved hypothetical protein
	ANID_02778_T019	ANID_10337	26S proteasome non-ATPase regulatory subunit 3
	ANID_02778_T019	ANID_10340	hexaprenyl pyrophosphate synthetase Coq1
	ANID_02778_T019	ANID_02766	phosphatidylinositol-4-phosphate 5-kinase its3
	ANID_02778_T019	ANID_02765	hypothetical protein
	ANID_02778_T019	ANID_02764	DNA-repair protein rad2
	ANID_02778_T019	ANID_02763	fungal specific transcription factor
	ANID_02778_T019	ANID_02762	glutaryl-CoA dehydrogenase
	ANID_02778_T019	ANID_02761	ubiquitin-conjugating enzyme e
	ANID_02729_T003	ANID_02729	MFS transporter
	ANID_02729_T003	ANID_02728	dihydrodipicolinate synthetase
	ANID_02729_T003	ANID_12314	C6 transcription factor
	ANID_02706_T009	ANID_02706	conserved hypothetical protein
	ANID_02706_T009	ANID_02705	conserved hypothetical protein
	ANID_02706_T009	ANID_02704	conserved hypothetical protein
	ANID_02706_T009	ANID_02703	conserved hypothetical protein
	ANID_02706_T009	ANID_02702	predicted protein
	ANID_02706_T009	ANID_02701	WD domain-containing protein
	ANID_02706_T009	ANID_02700	conserved hypothetical protein
	ANID_02706_T009	ANID_02699	conserved hypothetical protein
	ANID_02706_T009	ANID_02698	taurine catabolism dioxygenase TauD
	ANID_02683_T033	ANID_02683	integral membrane protein
	ANID_02683_T033	ANID_02682	12-oxophytodienoate reductase
	ANID_02683_T033	ANID_02681	C6 transcription factor
	ANID_02683_T033	ANID_02680	conserved hypothetical protein
	ANID_02683_T033	ANID_02679	conserved hypothetical protein
	ANID_02683_T033	ANID_02678	conserved hypothetical protein
	ANID_02683_T033	ANID_02677	conserved hypothetical protein
	ANID_02683_T033	ANID_02676	conserved hypothetical protein
	ANID_02683_T033	ANID_02675	conserved hypothetical protein
	ANID_02683_T033	ANID_02674	AMP-binding enzyme
	ANID_02683_T033	ANID_02673	conserved hypothetical protein
	ANID_02683_T033	ANID_02672	conserved hypothetical protein
	ANID_02683_T033	ANID_02669	conserved hypothetical protein
	ANID_02683_T033	ANID_02668	oxidoreductase
	ANID_02683_T033	ANID_02667	C6 transcription factor
	ANID_02683_T033	ANID_02666	sorbitol/xylitol dehydrogenase
	ANID_02683_T033	ANID_02665	MFS sugar transporter
	ANID_02683_T033	ANID_02664	beta-glucanase
	ANID_02683_T033	ANID_02663	MFS pantothenate transporter
	ANID_02683_T033	ANID_02662	acetamidase
	ANID_02683_T033	ANID_02660	conserved hypothetical protein
	ANID_02683_T033	ANID_02659	conserved hypothetical protein
	ANID_02683_T033	ANID_02658	conserved hypothetical protein
	ANID_02683_T033	ANID_02657	tetratricopeptide repeat domain-containing protein
	ANID_02683_T033	ANID_02656	conserved hypothetical protein
	ANID_02683_T033	ANID_02655	conserved hypothetical protein
	ANID_02683_T033	ANID_02653	salicylate hydroxylase
	ANID_02683_T033	ANID_02652	conserved hypothetical protein
	ANID_02683_T033	ANID_02651	RTA1 domain-containing protein
	ANID_02683_T033	ANID_12302	threonine aldolase
	ANID_02683_T033	ANID_12301	fungal specific transcription factor
	ANID_02683_T033	ANID_02649	conserved hypothetical protein
	ANID_02683_T033	ANID_02648	isoamyl alcohol oxidase
	ANID_02625_T003	ANID_02625	conserved hypothetical protein
	ANID_02625_T003	ANID_12328	conserved hypothetical protein
	ANID_02625_T003	ANID_02624	conserved hypothetical protein
	ANID_10190_T022	ANID_10190	conserved hypothetical protein
	ANID_10190_T022	ANID_01411	conserved hypothetical protein
	ANID_10190_T022	ANID_01412	conserved hypothetical protein
	ANID_10190_T022	ANID_01413	cleavage and polyadenylation specificity factor subunit A
	ANID_10190_T022	ANID_01414	transcriptional regulator PacG/VIB-1
	ANID_10190_T022	ANID_01415	conserved hypothetical protein
	ANID_10190_T022	ANID_01416	beta-N-acetylglucosaminidase
	ANID_10190_T022	ANID_01417	conserved hypothetical protein
	ANID_10190_T022	ANID_01418	glucosamine-6-phosphate isomerase
	ANID_10190_T022	ANID_11301	predicted protein
	ANID_10190_T022	ANID_01419	predicted protein
	ANID_10190_T022	ANID_01420	conserved hypothetical protein
	ANID_10190_T022	ANID_01421	conserved hypothetical protein
	ANID_10190_T022	ANID_01422	conserved hypothetical protein
	ANID_10190_T022	ANID_01423	MFS transporter
	ANID_10190_T022	ANID_01424	conserved hypothetical protein
	ANID_10190_T022	ANID_01425	conserved hypothetical protein
	ANID_10190_T022	ANID_01426	carboxypeptidase S1
	ANID_10190_T022	ANID_01427	DUF895 domain membrane protein
	ANID_10190_T022	ANID_01428	n-acetylglucosamine-6-phosphate deacetylase
	ANID_10190_T022	ANID_01429	choline oxidase
	ANID_10190_T022	ANID_01430	betaine aldehyde dehydrogenase
	ANID_01452_T008	ANID_01452	nucleolar protein 12
	ANID_01452_T008	ANID_01453	conserved hypothetical protein
	ANID_01452_T008	ANID_01454	conserved hypothetical protein
	ANID_01452_T008	ANID_11303	conserved hypothetical protein
	ANID_01452_T008	ANID_10208	COP9 signalosome complex subunit 8
	ANID_01452_T008	ANID_01455	oligosaccharyl transferase stt3 subunit
	ANID_01452_T008	ANID_11304	hypothetical protein
	ANID_01452_T008	ANID_01456	mRNA cleavage and polyadenylation specificity factor complex subunit
	ANID_01558_T006	ANID_01558	myosin-1
	ANID_01558_T006	ANID_01559	conserved hypothetical protein
	ANID_01558_T006	ANID_01560	serine/threonine protein kinase
	ANID_01558_T006	ANID_01561	conserved hypothetical protein
	ANID_01558_T006	ANID_01562	conserved hypothetical protein
	ANID_01558_T006	ANID_01563	dehydrogenase
	ANID_01573_T006	ANID_01573	conserved hypothetical protein
	ANID_01573_T006	ANID_01574	conserved hypothetical protein
	ANID_01573_T006	ANID_01575	conserved hypothetical protein
	ANID_01573_T006	ANID_01576	conserved hypothetical protein
	ANID_01573_T006	ANID_01577	MFS lactose permease
	ANID_01573_T006	ANID_01578	conserved hypothetical protein
	ANID_01592_T011	ANID_01592	geranylgeranyl pyrophosphate synthase
	ANID_01592_T011	ANID_01593	hmg-CoA reductase
	ANID_01592_T011	ANID_01594	conserved hypothetical protein
	ANID_01592_T011	ANID_01595	elongation factor 1 gamma
	ANID_01592_T011	ANID_01596	conserved hypothetical protein
	ANID_01592_T011	ANID_01597	conserved hypothetical protein
	ANID_01592_T011	ANID_01598	cytochrome P450 monoxygenase
	ANID_01592_T011	ANID_01599	conserved hypothetical protein
	ANID_01592_T011	ANID_01600	conserved hypothetical protein
	ANID_01592_T011	ANID_12138	F-box/WD repeat containing protein pof1
	ANID_01592_T011	ANID_01601	O-methylsterigmatocystin oxidoreductase
	ANID_01672_T010	ANID_01672	conserved hypothetical protein
	ANID_01672_T010	ANID_01673	phospho-2-dehydro-3-deoxyheptonate aldolase
	ANID_01672_T010	ANID_01674	conserved hypothetical protein
	ANID_01672_T010	ANID_01675	lysophospholipase Plb1
	ANID_01672_T010	ANID_01676	oxidoreductase domain-containing protein
	ANID_01672_T010	ANID_01677	short chain dehydrogenase
	ANID_01672_T010	ANID_01678	conserved hypothetical protein
	ANID_01672_T010	ANID_01679	alcohol dehydrogenase
	ANID_01672_T010	ANID_01680	conserved hypothetical protein
	ANID_01672_T010	ANID_01681	MFS transporter
	ANID_01729_T006	ANID_01729	C6 transcription factor
	ANID_01729_T006	ANID_01730	proline utilization protein
	ANID_01729_T006	ANID_01731	proline oxidase
	ANID_01729_T006	ANID_01732	proline-specific permease
	ANID_01729_T006	ANID_01733	delta-1-pyrroline-5-carboxylate dehydrogenase
	ANID_01729_T006	ANID_01734	3-dehydroshikimate dehydratase
	ANID_01736_T003	ANID_01736	conserved hypothetical protein
	ANID_01736_T003	ANID_01737	conserved hypothetical protein
	ANID_01736_T003	ANID_01738	conserved hypothetical protein
	ANID_01784_T022	ANID_01784	polyketide synthase 1
	ANID_01784_T022	ANID_01785	conserved hypothetical protein
	ANID_01784_T022	ANID_01786	conserved hypothetical protein
	ANID_01784_T022	ANID_01787	conserved hypothetical protein
	ANID_01784_T022	ANID_12308	conserved hypothetical protein
	ANID_01784_T022	ANID_01788	conserved hypothetical protein
	ANID_01784_T022	ANID_01789	conserved hypothetical protein
	ANID_01784_T022	ANID_01790	conserved hypothetical protein
	ANID_01784_T022	ANID_12309	hypothetical protein
	ANID_01784_T022	ANID_01791	conserved hypothetical protein
	ANID_01784_T022	ANID_01792	GDSL Lipase/Acylhydrolase
	ANID_01784_T022	ANID_01793	conserved hypothetical protein
	ANID_01784_T022	ANID_01794	conserved hypothetical protein
	ANID_01784_T022	ANID_01795	zinc/cadmium resistance protein
	ANID_01784_T022	ANID_01796	manganese ion homeostasis
	ANID_01784_T022	ANID_01797	MFS monosaccharide transporter
	ANID_01784_T022	ANID_01798	ab-hydrolase associated lipase
	ANID_01784_T022	ANID_01799	secretory lipase
	ANID_01784_T022	ANID_01800	osmolarity two-component system protein
	ANID_01784_T022	ANID_01801	conserved hypothetical protein
	ANID_01784_T022	ANID_01802	small nuclear ribonucleoprotein SmD2
	ANID_01784_T022	ANID_11791	conserved hypothetical protein
	ANID_01819_T014	ANID_01819	conserved hypothetical protein
	ANID_01819_T014	ANID_11792	predicted protein
	ANID_01819_T014	ANID_11793	conserved hypothetical protein
	ANID_01819_T014	ANID_01821	FAD binding domain-containing protein
	ANID_01819_T014	ANID_01822	oxidoreductase
	ANID_01819_T014	ANID_01823	aminohydrolase
	ANID_01819_T014	ANID_01824	C6 transcription factor
	ANID_01819_T014	ANID_01825	Sulfide:quinone oxidoreductase
	ANID_01819_T014	ANID_01826	metallo-beta-lactamase domain-containing protein
	ANID_01819_T014	ANID_01827	conserved hypothetical protein
	ANID_01819_T014	ANID_01828	conserved hypothetical protein
	ANID_01819_T014	ANID_01829	conserved hypothetical protein
	ANID_01819_T014	ANID_01830	hexose carrier protein
	ANID_01819_T014	ANID_01831	conserved hypothetical protein
	ANID_01881_T013	ANID_01881	salicylate hydroxylase
	ANID_01881_T013	ANID_01882	NADH-dependent flavin oxidoreductase
	ANID_01881_T013	ANID_01883	argininosuccinate synthase
	ANID_01881_T013	ANID_01884	cytochrome P450 monooxygenase
	ANID_01881_T013	ANID_01885	3-oxoacyl-(acyl-carrier-protein) reductase 2
	ANID_01881_T013	ANID_01886	glucose 1-dehydrogenase II
	ANID_01881_T013	ANID_01887	conserved hypothetical protein
	ANID_01881_T013	ANID_01888	fructose-bisphosphate aldolase
	ANID_01881_T013	ANID_01889	conserved hypothetical protein
	ANID_01881_T013	ANID_01890	aldehyde reductase
	ANID_01881_T013	ANID_01891	asparaginase
	ANID_01881_T013	ANID_01892	conserved hypothetical protein
	ANID_01881_T013	ANID_01893	C6 transcription factor
	ANID_01964_T005	ANID_01964	40S ribosomal protein S6
	ANID_01964_T005	ANID_01965	phosphoribosyl diphosphate synthase isoform 4
	ANID_01964_T005	ANID_01966	ubiquitin-protein ligase
	ANID_01964_T005	ANID_01967	fatty acid oxygenase
	ANID_01964_T005	ANID_01968	steroid alpha reductase
	ANID_02029_T015	ANID_02029	conserved hypothetical protein
	ANID_02029_T015	ANID_02030	conserved hypothetical protein
	ANID_02029_T015	ANID_02031	conserved hypothetical protein
	ANID_02029_T015	ANID_02032	polyketide synthase
	ANID_02029_T015	ANID_02033	conserved hypothetical protein
	ANID_02029_T015	ANID_02034	conserved hypothetical protein
	ANID_02029_T015	ANID_02035	polyketide synthase
	ANID_02029_T015	ANID_02036	conserved hypothetical protein
	ANID_02029_T015	ANID_02037	oxidoreductase CipA-like protein
	ANID_02029_T015	ANID_02038	conserved hypothetical protein
	ANID_02029_T015	ANID_02039	short chain oxidoreductase
	ANID_02029_T015	ANID_02040	conserved hypothetical protein
	ANID_02029_T015	ANID_02041	conserved hypothetical protein
	ANID_02029_T015	ANID_02042	FAD binding domain-containing protein
	ANID_02029_T015	ANID_02043	GABA permease
	ANID_02128_T008	ANID_02128	microtubule associated protein
	ANID_02128_T008	ANID_02129	COP9 signalosome subunit 5
	ANID_02128_T008	ANID_02130	cell division control protein Cdc25
	ANID_02128_T008	ANID_11869	hypothetical protein
	ANID_02128_T008	ANID_12470	C2H2 finger domain-containing protein
	ANID_02128_T008	ANID_02131	conserved hypothetical protein
	ANID_02128_T008	ANID_02132	chromosome condensation protein
	ANID_02128_T008	ANID_02133	uracil phosphoribosyltransferase
	ANID_02184_T003	ANID_02184	RING finger domain-containing protein
	ANID_02184_T003	ANID_02185	mitochondrial inner membrane nuclease Nuc1
	ANID_02184_T003	ANID_02186	conserved hypothetical protein
	ANID_02191_T011	ANID_02191	benzoate 4-monooxygenase cytochrome P450
	ANID_02191_T011	ANID_02192	conserved hypothetical protein
	ANID_02191_T011	ANID_02193	conserved hypothetical protein
	ANID_02191_T011	ANID_02194	conserved hypothetical protein
	ANID_02191_T011	ANID_02195	conserved hypothetical protein
	ANID_02191_T011	ANID_02196	phthalate transporter
	ANID_02191_T011	ANID_02197	conserved hypothetical protein
	ANID_02191_T011	ANID_02198	taurine catabolism dioxygenase TauD
	ANID_02191_T011	ANID_02199	conserved hypothetical protein
	ANID_02191_T011	ANID_02200	alpha-ketoglutarate-dependent taurine dioxygenase
	ANID_02191_T011	ANID_02201	proline permease
	ANID_12335_T008	ANID_12335	acyl-CoA dehydrogenase
	ANID_12335_T008	ANID_12336	Spo12 family protein
	ANID_12335_T008	ANID_12337	Sad1/UNC domain-containing protein
	ANID_12335_T008	ANID_02265	serine/threonine protein kinase
	ANID_12335_T008	ANID_02266	DigA protein
	ANID_12335_T008	ANID_02267	ubiquitin C-terminal hydrolase
	ANID_12335_T008	ANID_02268	50S ribosomal subunit L7
	ANID_12335_T008	ANID_02269	MAPKK kinase
	ANID_02285_T008	ANID_02285	putative DNA helicase ino80
	ANID_02285_T008	ANID_02286	alcohol dehydrogenase III
	ANID_02285_T008	ANID_02287	GABA permease
	ANID_02285_T008	ANID_02288	sodium/hydrogen exchanger 3
	ANID_02285_T008	ANID_02289	sucrose transporter
	ANID_02285_T008	ANID_02290	transcription factor steA
	ANID_02285_T008	ANID_02292	conserved hypothetical protein
	ANID_02285_T008	ANID_02293	5-proFAR isomerase
	ANID_10294_T019	ANID_10294	C6 finger domain-containing protein
	ANID_10294_T019	ANID_02342	RTA1 domain-containing protein
	ANID_10294_T019	ANID_02343	nitroreductase
	ANID_10294_T019	ANID_02344	MFS transporter
	ANID_10294_T019	ANID_10289	predicted protein
	ANID_10294_T019	ANID_10295	predicted protein
	ANID_10294_T019	ANID_02346	conserved hypothetical protein
	ANID_10294_T019	ANID_12125	conserved hypothetical protein
	ANID_10294_T019	ANID_02347	conserved hypothetical protein
	ANID_10294_T019	ANID_12126	predicted protein
	ANID_10294_T019	ANID_12127	conserved hypothetical protein
	ANID_10294_T019	ANID_02349	ATP-binding cassette multidrug transporter ATRC
	ANID_10294_T019	ANID_02350	L-amino acid oxidase
	ANID_10294_T019	ANID_02351	zinc-containing alcohol dehydrogenase
	ANID_10294_T019	ANID_02352	conserved hypothetical protein
	ANID_10294_T019	ANID_02353	conserved hypothetical protein
	ANID_10294_T019	ANID_02354	C6 zinc finger domain-containing protein
	ANID_10294_T019	ANID_02355	RTA1 domain-containing protein
	ANID_10294_T019	ANID_02356	glycosyl hydrolase family 10 protein
	ANID_02371_T004	ANID_02371	conserved hypothetical protein
	ANID_02371_T004	ANID_02372	conserved hypothetical protein
	ANID_02371_T004	ANID_02373	conserved hypothetical protein
	ANID_02371_T004	ANID_02374	conserved hypothetical protein
	ANID_02378_T028	ANID_02378	NAD binding Rossmann fold oxidoreductase
	ANID_02378_T028	ANID_02379	conserved hypothetical protein
	ANID_02378_T028	ANID_02380	oxidoreductase domain-containing protein
	ANID_02378_T028	ANID_02383	conserved hypothetical protein
	ANID_02378_T028	ANID_02384	predicted protein
	ANID_02378_T028	ANID_02385	GPI anchored endo-1,3(4)-beta-glucanase
	ANID_02378_T028	ANID_02386	conserved hypothetical protein
	ANID_02378_T028	ANID_02387	FAD binding domain-containing protein
	ANID_02378_T028	ANID_02388	conserved hypothetical protein
	ANID_02378_T028	ANID_02389	ketopantoate reductase
	ANID_02378_T028	ANID_02390	conserved hypothetical protein
	ANID_02378_T028	ANID_02391	conserved hypothetical protein
	ANID_02378_T028	ANID_12114	predicted protein
	ANID_02378_T028	ANID_02392	conserved hypothetical protein
	ANID_02378_T028	ANID_02393	short-chain dehydrogenase/reductase SDR
	ANID_02378_T028	ANID_02394	conserved hypothetical protein
	ANID_02378_T028	ANID_02395	hydrolase
	ANID_02378_T028	ANID_02396	conserved hypothetical protein
	ANID_02378_T028	ANID_02397	conserved hypothetical protein
	ANID_02378_T028	ANID_02398	conserved hypothetical protein
	ANID_02378_T028	ANID_02399	conserved hypothetical protein
	ANID_02378_T028	ANID_02400	conserved hypothetical protein
	ANID_02378_T028	ANID_12115	conserved hypothetical protein
	ANID_02378_T028	ANID_12116	pantothenate transporter liz1
	ANID_02378_T028	ANID_02402	3-oxoacyl-(acyl-carrier-protein) reductase 2
	ANID_02378_T028	ANID_10300	conserved hypothetical protein
	ANID_02378_T028	ANID_12117	conserved hypothetical protein
	ANID_02378_T028	ANID_12118	conserved hypothetical protein
	ANID_02463_T010	ANID_02463	conserved hypothetical protein
	ANID_02463_T010	ANID_02464	longevity-assurance protein 1
	ANID_02463_T010	ANID_02465	conserved hypothetical protein
	ANID_02463_T010	ANID_02466	sugar transporter
	ANID_02463_T010	ANID_02467	conserved hypothetical protein
	ANID_02463_T010	ANID_02468	amino acid permease
	ANID_02463_T010	ANID_10311	IgE-binding protein
	ANID_02463_T010	ANID_12365	predicted protein
	ANID_02463_T010	ANID_02469	short chain dehydrogenase
	ANID_02463_T010	ANID_02470	alcohol dehydrogenase
	ANID_02584_T011	ANID_02584	hexose carrier protein
	ANID_02584_T011	ANID_11965	predicted protein
	ANID_02584_T011	ANID_02585	MFS monosaccharide transporter
	ANID_02584_T011	ANID_02586	conserved hypothetical protein
	ANID_02584_T011	ANID_02587	conserved hypothetical protein
	ANID_02584_T011	ANID_02588	conserved hypothetical protein
	ANID_02584_T011	ANID_02589	conserved hypothetical protein
	ANID_02584_T011	ANID_02590	FMN-dependent dehydrogenase
	ANID_02584_T011	ANID_02591	conserved hypothetical protein
	ANID_02584_T011	ANID_02592	glutathione S-transferase
	ANID_02584_T011	ANID_02593	conserved hypothetical protein
	ANID_02601_T017	ANID_02601	maltose permease
	ANID_02601_T017	ANID_02602	lipase/esterase
	ANID_02601_T017	ANID_11966	predicted protein
	ANID_02601_T017	ANID_02603	conserved hypothetical protein
	ANID_02601_T017	ANID_02604	conserved hypothetical protein
	ANID_02601_T017	ANID_02605	conserved hypothetical protein
	ANID_02601_T017	ANID_02606	pyoverdine/dityrosine biosynthesis protein
	ANID_02601_T017	ANID_02607	conserved hypothetical protein
	ANID_02601_T017	ANID_02608	conserved hypothetical protein
	ANID_02601_T017	ANID_02609	conserved hypothetical protein
	ANID_02601_T017	ANID_02610	benzoate 4-monooxygenase cytochrome P450
	ANID_02601_T017	ANID_11967	predicted protein
	ANID_02601_T017	ANID_02611	geranylgeranyl pyrophosphate synthase
	ANID_02601_T017	ANID_02612	beta-glucosidase
	ANID_02601_T017	ANID_02613	MFS multidrug transporter
	ANID_02601_T017	ANID_02614	plasma membrane hexose transporter
	ANID_02601_T017	ANID_02615	C6 transcription factor
	ANID_01394_T008	ANID_01394	septin
	ANID_01394_T008	ANID_01393	conserved hypothetical protein
	ANID_01394_T008	ANID_01392	probable kinetochore protein spc25
	ANID_01394_T008	ANID_01391	conserved hypothetical protein
	ANID_01394_T008	ANID_01390	iron/copper transporter Atx1
	ANID_01394_T008	ANID_01389	conserved hypothetical protein
	ANID_01394_T008	ANID_12347	CHY and RING finger domain-containing protein
	ANID_01394_T008	ANID_01387	WD domain-containing protein
	ANID_01225_T010	ANID_01225	CBF/NF-Y family transcription factor
	ANID_01225_T010	ANID_01224	conserved hypothetical protein
	ANID_01225_T010	ANID_01223	ATP binding protein
	ANID_01225_T010	ANID_01222	S-adenosylmethionine synthetase
	ANID_01225_T010	ANID_01221	conserved hypothetical protein
	ANID_01225_T010	ANID_01220	conserved hypothetical protein
	ANID_01225_T010	ANID_01219	nuclear localization protein
	ANID_01225_T010	ANID_01218	phosphoglycerate mutase
	ANID_01225_T010	ANID_01217	conserved hypothetical protein
	ANID_01225_T010	ANID_01216	glycerol-3-phosphate phosphatase
	ANID_01189_T021	ANID_01189	P-type calcium ATPase
	ANID_01189_T021	ANID_01188	nuclear mRNA splicing factor-associated protein
	ANID_01189_T021	ANID_01187	conserved hypothetical protein
	ANID_01189_T021	ANID_01186	purine-cytosine permease
	ANID_01189_T021	ANID_01185	membrane transporter
	ANID_01189_T021	ANID_01184	amidohydrolase
	ANID_01189_T021	ANID_01183	conserved hypothetical protein
	ANID_01189_T021	ANID_01182	tubulin beta-1 chain
	ANID_01189_T021	ANID_01181	ammonium permease MEPA
	ANID_01189_T021	ANID_10151	C6 transcription factor
	ANID_01189_T021	ANID_10152	MFS multidrug transporter
	ANID_01189_T021	ANID_10153	MAP kinase kinase kinase SskB
	ANID_01189_T021	ANID_01179	vesicle-mediated transporter Vid24
	ANID_01189_T021	ANID_01178	mago nashi domain-containing protein
	ANID_01189_T021	ANID_01177	coatomer beta subunit
	ANID_01189_T021	ANID_01176	sphingosine kinase
	ANID_01189_T021	ANID_01175	ribosomal RNA processing protein
	ANID_01189_T021	ANID_01174	ATP-binding cassette transporter
	ANID_01189_T021	ANID_01173	ubiquitin domain-containing protein
	ANID_01189_T021	ANID_01172	G-patch domain-containing protein
	ANID_01189_T021	ANID_01171	serine/threonine protein kinase Kin1
	ANID_01142_T015	ANID_01142	conserved hypothetical protein
	ANID_01142_T015	ANID_11843	glutaredoxin domain-containing protein
	ANID_01142_T015	ANID_10148	diploid state maintenance protein chpA
	ANID_01142_T015	ANID_10156	ethanolamine kinase
	ANID_01142_T015	ANID_01140	dehydroshikimate dehydratase
	ANID_01142_T015	ANID_01139	quinate utilisation oxidoreductase
	ANID_01142_T015	ANID_01138	quinate permease
	ANID_01142_T015	ANID_01137	quinate 5-dehydrogenase
	ANID_01142_T015	ANID_01136	conserved hypothetical protein
	ANID_01142_T015	ANID_01135	catabolic 3-dehydroquinase
	ANID_01142_T015	ANID_01134	quinic acid utilization activator
	ANID_01142_T015	ANID_01133	bax Inhibitor family protein
	ANID_01142_T015	ANID_01132	repressor protein
	ANID_01142_T015	ANID_01131	conserved hypothetical protein
	ANID_01142_T015	ANID_01130	conserved hypothetical protein
	ANID_01064_T008	ANID_01064	nucleoporin
	ANID_01064_T008	ANID_01063	NADH-ubiquinone oxidoreductase 19 kDa subunit
	ANID_01064_T008	ANID_01062	acyl CoA binding protein
	ANID_01064_T008	ANID_01061	GABA permease
	ANID_01064_T008	ANID_01060	jumonji family transcription factor
	ANID_01064_T008	ANID_01059	carnitine acetyl transferase FacC
	ANID_01064_T008	ANID_01058	conserved hypothetical protein
	ANID_01064_T008	ANID_01057	DUF255 domain-containing protein
	ANID_01036_T009	ANID_01036	polyketide synthase
	ANID_01036_T009	ANID_01035	conserved hypothetical protein
	ANID_01036_T009	ANID_01034	polyketide synthase
	ANID_01036_T009	ANID_01033	conserved hypothetical protein
	ANID_01036_T009	ANID_01032	conserved hypothetical protein
	ANID_01036_T009	ANID_01031	MFS transporter
	ANID_01036_T009	ANID_01030	zinc-binding oxidoreductase
	ANID_01036_T009	ANID_01029	conserved hypothetical protein
	ANID_01036_T009	ANID_01028	C6 transcription factor
	ANID_00993_T006	ANID_00993	MFS transporter
	ANID_00993_T006	ANID_00992	conserved hypothetical protein
	ANID_00993_T006	ANID_00991	aminotransferase
	ANID_00993_T006	ANID_00990	endoribonuclease ysh1
	ANID_00993_T006	ANID_00989	conserved hypothetical protein
	ANID_00993_T006	ANID_00988	protein kinase lkh1
	ANID_00828_T017	ANID_00828	N-acylethanolamine amidohydrolase
	ANID_00828_T017	ANID_00827	GPI-anchored wall transfer protein 1
	ANID_00828_T017	ANID_00825	conserved hypothetical protein
	ANID_00828_T017	ANID_00824	acyl-CoA dehydrogenase
	ANID_00828_T017	ANID_00823	conserved hypothetical protein
	ANID_00828_T017	ANID_00822	serine/threonine protein kinase
	ANID_00828_T017	ANID_00821	mitochondrial inheritance component mdm12
	ANID_00828_T017	ANID_12111	conserved hypothetical protein
	ANID_00828_T017	ANID_12110	hypothetical protein
	ANID_00828_T017	ANID_00820	conserved hypothetical protein
	ANID_00828_T017	ANID_00819	BAP31 domain-containing protein
	ANID_00828_T017	ANID_00818	tRNA-dihydrouridine synthase 3
	ANID_00828_T017	ANID_00817	C2H2 transcription factor
	ANID_00828_T017	ANID_00816	conserved hypothetical protein
	ANID_00828_T017	ANID_00815	glutathione S-transferase
	ANID_00828_T017	ANID_00814	cell division cycle protein Cdc20
	ANID_00828_T017	ANID_00813	kelch repeat protein
	ANID_00744_T007	ANID_00744	conserved hypothetical protein
	ANID_00744_T007	ANID_11280	predicted protein
	ANID_00744_T007	ANID_00743	conserved hypothetical protein
	ANID_00744_T007	ANID_00742	conserved hypothetical protein
	ANID_00744_T007	ANID_00741	pectate lyase
	ANID_00744_T007	ANID_00740	aldehyde dehydrogenase
	ANID_00744_T007	ANID_00739	MFS multidrug transporter
	ANID_00734_T009	ANID_00734	histone h4
	ANID_00734_T009	ANID_00733	histone H3
	ANID_00734_T009	ANID_00732	MFS multidrug transporter
	ANID_00734_T009	ANID_12216	integral membrane protein
	ANID_00734_T009	ANID_10123	conserved hypothetical protein
	ANID_00734_T009	ANID_10118	alpha-1,2-mannosyltransferase
	ANID_00734_T009	ANID_00728	conserved hypothetical protein
	ANID_00734_T009	ANID_00727	U4/U6 small nuclear ribonucleoprotein
	ANID_00734_T009	ANID_12215	DNA-directed RNA polymerase I subunit
	ANID_00713_T004	ANID_00713	conserved hypothetical protein
	ANID_00713_T004	ANID_00712	beta-glucosidase
	ANID_00713_T004	ANID_12369	conserved hypothetical protein
	ANID_00713_T004	ANID_12368	alpha-L-rhamnosidase
	ANID_00707_T008	ANID_00707	5'-3' exoribonuclease 2
	ANID_00707_T008	ANID_00706	intracellular transporter
	ANID_00707_T008	ANID_00705	isoleucyl-tRNA synthetase
	ANID_00707_T008	ANID_00704	centrin-binding protein Sfi1
	ANID_00707_T008	ANID_00703	WD repeat protein
	ANID_00707_T008	ANID_12214	conserved hypothetical protein
	ANID_00707_T008	ANID_00701	glycerate dehydrogenase
	ANID_00707_T008	ANID_00700	oligopeptide transporter
	ANID_00619_T018	ANID_00619	conserved hypothetical protein
	ANID_00619_T018	ANID_00618	oxidoreductase
	ANID_00619_T018	ANID_00617	dihydrodipicolinate synthetase
	ANID_00619_T018	ANID_00616	conserved hypothetical protein
	ANID_00619_T018	ANID_00615	phytanoyl-CoA dioxygenase
	ANID_00619_T018	ANID_00614	MFS transporter
	ANID_00619_T018	ANID_00613	mandelate racemase/muconate lactonizing enzyme
	ANID_00619_T018	ANID_00612	conserved hypothetical protein
	ANID_00619_T018	ANID_00611	conserved hypothetical protein
	ANID_00619_T018	ANID_00610	voltage-gated K+ channel beta subunit
	ANID_00619_T018	ANID_00609	long-chain-fatty-acid-CoA ligase
	ANID_00619_T018	ANID_00608	aerobactin siderophore biosynthesis protein iucB
	ANID_00619_T018	ANID_00607	peptide synthetase
	ANID_00619_T018	ANID_00606	cytochrome P450 monooxygenase
	ANID_00619_T018	ANID_00605	conserved hypothetical protein
	ANID_00619_T018	ANID_00604	UV-endonuclease UVE-1
	ANID_00619_T018	ANID_00602	endoglucanase
	ANID_00619_T018	ANID_00601	conserved hypothetical protein
	ANID_00550_T059	ANID_00550	LysM domain-containing protein
	ANID_00550_T059	ANID_00549	conserved hypothetical protein
	ANID_00550_T059	ANID_00548	conserved hypothetical protein
	ANID_00550_T059	ANID_00547	MFS multidrug transporter
	ANID_00550_T059	ANID_00546	conserved hypothetical protein
	ANID_00550_T059	ANID_00545	conserved hypothetical protein
	ANID_00550_T059	ANID_00544	conserved hypothetical protein
	ANID_00550_T059	ANID_00543	conserved hypothetical protein
	ANID_00550_T059	ANID_00542	conserved hypothetical protein
	ANID_00550_T059	ANID_00541	conserved hypothetical protein
	ANID_00550_T059	ANID_00540	conserved hypothetical protein
	ANID_00550_T059	ANID_00539	conserved hypothetical protein
	ANID_00550_T059	ANID_00538	conserved hypothetical protein
	ANID_00550_T059	ANID_00534	conserved hypothetical protein
	ANID_00550_T059	ANID_00533	conserved hypothetical protein
	ANID_00550_T059	ANID_00531	conserved hypothetical protein
	ANID_00550_T059	ANID_00530	conserved hypothetical protein
	ANID_00550_T059	ANID_00529	citrinin biosynthesis oxydoreductase CtnB
	ANID_00550_T059	ANID_00528	monocarboxylate permease homologue
	ANID_00550_T059	ANID_00527	conserved hypothetical protein
	ANID_00550_T059	ANID_00526	conserved hypothetical protein
	ANID_00550_T059	ANID_00525	conserved hypothetical protein
	ANID_00550_T059	ANID_00524	conserved hypothetical protein
	ANID_00550_T059	ANID_00523	citrinin polyketide synthase
	ANID_00550_T059	ANID_00522	conserved hypothetical protein
	ANID_00550_T059	ANID_00521	conserved hypothetical protein
	ANID_00550_T059	ANID_00520	conserved hypothetical protein
	ANID_00550_T059	ANID_11742	predicted protein
	ANID_00550_T059	ANID_00519	conserved hypothetical protein
	ANID_00550_T059	ANID_00518	conserved hypothetical protein
	ANID_00550_T059	ANID_00517	18 chitinase
	ANID_00550_T059	ANID_11741	conserved hypothetical protein
	ANID_00550_T059	ANID_11740	conserved hypothetical protein
	ANID_00550_T059	ANID_10085	hypothetical protein
	ANID_00550_T059	ANID_11739	NACHT domain-containing protein
	ANID_00550_T059	ANID_00512	conserved hypothetical protein
	ANID_00550_T059	ANID_00511	LysM domain-containing protein
	ANID_00550_T059	ANID_00510	conserved hypothetical protein
	ANID_00550_T059	ANID_00509	conserved hypothetical protein
	ANID_00550_T059	ANID_00508	conserved hypothetical protein
	ANID_00550_T059	ANID_00507	C6 transcription factor
	ANID_00550_T059	ANID_00506	conserved hypothetical protein
	ANID_00550_T059	ANID_00505	nonsense-mediated mRNA decay protein Upf3
	ANID_00550_T059	ANID_00504	TOR signaling pathway phosphatase
	ANID_00550_T059	ANID_10084	phenol 2-monooxygenase
	ANID_00550_T059	ANID_10096	NUDIX domain-containing protein
	ANID_00550_T059	ANID_00502	flavodoxin and radical SAM domain-containing protein
	ANID_00550_T059	ANID_00501	conserved hypothetical protein
	ANID_00550_T059	ANID_00500	conserved hypothetical protein
	ANID_00550_T059	ANID_00499	chitin binding domain-containing protein Peritrophin-A
	ANID_00550_T059	ANID_00498	MFS multidrug transporter
	ANID_00550_T059	ANID_00497	conserved hypothetical protein
	ANID_00550_T059	ANID_10083	conserved hypothetical protein
	ANID_00550_T059	ANID_10097	ammonium transporter
	ANID_00550_T059	ANID_00495	formyltetrahydrofolate deformylase
	ANID_00550_T059	ANID_00494	1,4-beta-D-glucan-cellobiohydrolyase
	ANID_00550_T059	ANID_00493	surface protein 1
	ANID_00550_T059	ANID_00492	conserved hypothetical protein
	ANID_00550_T059	ANID_10082	protein kinase domain-containing protein
	ANID_00404_T007	ANID_00404	ABC multidrug transporter
	ANID_00404_T007	ANID_00403	conserved hypothetical protein
	ANID_00404_T007	ANID_00402	conserved hypothetical protein
	ANID_00404_T007	ANID_00401	glutathione S-transferase
	ANID_00404_T007	ANID_00400	conserved hypothetical protein
	ANID_00404_T007	ANID_00399	high affinity nitrate transporter NrtB
	ANID_00404_T007	ANID_00398	conserved hypothetical protein
	ANID_00377_T005	ANID_00377	aflatoxin B1 aldehyde reductase member 2
	ANID_00377_T005	ANID_10070	conserved hypothetical protein
	ANID_00377_T005	ANID_10075	MFS transporter
	ANID_00377_T005	ANID_10062	conserved hypothetical protein
	ANID_00377_T005	ANID_00374	siderophore iron transporter
	ANID_10060_T003	ANID_10060	glycogen debranching enzyme
	ANID_10060_T003	ANID_00351	glycerol 3-phosphate dehydrogenase
	ANID_10060_T003	ANID_00350	conserved hypothetical protein
	ANID_00225_T005	ANID_00225	ATP-dependent bile acid permease
	ANID_00225_T005	ANID_00224	microsomal dipeptidase
	ANID_00225_T005	ANID_00223	conserved hypothetical protein
	ANID_00225_T005	ANID_10041	conserved hypothetical protein
	ANID_00225_T005	ANID_10028	conserved hypothetical protein
	ANID_10023_T013	ANID_10023	predicted protein
	ANID_10023_T013	ANID_10044	toxin biosynthesis protein
	ANID_10023_T013	ANID_10038	predicted protein
	ANID_10023_T013	ANID_10035	predicted protein
	ANID_10023_T013	ANID_11848	conserved hypothetical protein
	ANID_10023_T013	ANID_11847	conserved hypothetical protein
	ANID_10023_T013	ANID_00150	polyketide synthase
	ANID_10023_T013	ANID_00149	metallo-beta-lactamase superfamily protein
	ANID_10023_T013	ANID_00148	conserved hypothetical protein
	ANID_10023_T013	ANID_00147	FAD binding domain-containing protein
	ANID_10023_T013	ANID_00146	17beta-hydroxysteroid dehydrogenase
	ANID_10023_T013	ANID_10049	scytalone dehydratase
	ANID_10023_T013	ANID_10021	O-methyltransferase
	ANID_00097_T008	ANID_00097	DNA ligase 4
	ANID_00097_T008	ANID_00096	C2H2 transcription factor
	ANID_00097_T008	ANID_00095	increased rDNA silencing protein 4
	ANID_00097_T008	ANID_00094	C6 zinc finger domain-containing protein
	ANID_00097_T008	ANID_00093	conserved hypothetical protein
	ANID_00097_T008	ANID_00092	AdoMet-dependent rRNA methyltransferase spb1
	ANID_00097_T008	ANID_00091	histone-lysine N-methyltransferase
	ANID_00097_T008	ANID_00090	autophagy protein 16
[truncated: 493 more rows]
