# Supplementary material for: Motif-Independent Prediction of a Secondary Metabolism Gene Cluster Using Comparative Genomics: Application to Sequenced Genomes of Aspergillus and Ten Other Filamentous Fungal Species
Source: DNA Res. 2014 Apr 11;21(4):447–57. doi: 10.1093/dnares/dsu010 (PMC4131838; doi:10.1093/dnares/dsu010)
Supplement: Supplementary Data [file supp_dsu010_dsu010supp_table3.xls]

## Sheet: afu_merge_cluster0202_10kb_0.25
	Suppelemtary Table S3. Clusters detected from the A. fumigatus genome
	ClusterID	GID	annotation
	Afu1g00410_T048	Afu1g00410	C6 transcription factor, putative
	Afu1g00410_T048	Afu1g00420	carboxypeptidase S1, putative
	Afu1g00410_T048	Afu1g00430	hypothetical protein
	Afu1g00410_T048	Afu1g00440	DUF895 domain membrane protein
	Afu1g00410_T048	Afu1g00450	N-acetylglucosamine-6-phosphate deacetylase(NagA), putative
	Afu1g00410_T048	Afu1g00460	choline oxidase (CodA), putative
	Afu1g00410_T048	Afu1g00470	betaine aldehyde dehydrogenase, putative
	Afu1g00410_T048	Afu1g00480	glucosamine-6-phosphate deaminase, putative
	Afu1g00410_T048	Afu1g00490	alpha keto acid dehydrogenase complex, E2component
	Afu1g00410_T048	Afu1g00500	FMN dependent dehydrogenase, putative
	Afu1g00410_T048	Afu1g00510	D-lactate dehydrogenase (cytochrome)
	Afu1g00410_T048	Afu1g00520	F-box domain protein
	Afu1g00410_T048	Afu1g00530	thermoresistant gluconokinase family protein
	Afu1g00410_T048	Afu1g00540	beta-N-acetylglucosaminidase, putative
	Afu1g00410_T048	Afu1g00550	hypothetical protein
	Afu1g00410_T048	Afu1g00560	phosphorylase
	Afu1g00410_T048	Afu1g00570	transposase, putative
	Afu1g00410_T048	Afu1g00580	acid phosphatase (PhoG), putative
	Afu1g00410_T048	Afu1g00590	CPSF subunit A, putative
	Afu1g00410_T048	Afu1g00600	LMBR1 domain protein, putative
	Afu1g00410_T048	Afu1g00610	hypothetical protein
	Afu1g00410_T048	Afu1g00620	F-box domain protein
	Afu1g00410_T048	Afu1g00630	SNF2 family helicase/ATPase, putative
	Afu1g00410_T048	Afu1g00640	choline kinase, putative
	Afu1g00410_T048	Afu1g00650	alpha-1,3-glucanase, putative
	Afu1g00410_T048	Afu1g00660	hypothetical protein
	Afu1g00410_T048	Afu1g00670	hypothetical protein
	Afu1g00410_T048	Afu1g00680	hypothetical protein
	Afu1g00410_T048	Afu1g00690	hypothetical protein
	Afu1g00410_T048	Afu1g00700	hypothetical protein
	Afu1g00410_T048	Afu1g00710	hypothetical protein
	Afu1g00410_T048	Afu1g00720	hypothetical protein
	Afu1g00410_T048	Afu1g00730	DnaJ domain protein
	Afu1g00410_T048	Afu1g00740	conserved hypothetical protein
	Afu1g00410_T048	Afu1g00750	conserved hypothetical protein
	Afu1g00410_T048	Afu1g00760	hypothetical protein
	Afu1g00410_T048	Afu1g00770	hypothetical protein
	Afu1g00410_T048	Afu1g00780	conserved hypothetical protein
	Afu1g00410_T048	Afu1g00790	hypothetical protein
	Afu1g00410_T048	Afu1g00800	hypothetical protein
	Afu1g00410_T048	Afu1g00810	allergen, putative
	Afu1g00410_T048	Afu1g00820	hypothetical protein
	Afu1g00410_T048	Afu1g00830	hypothetical protein
	Afu1g00410_T048	Afu1g00840	hypothetical protein
	Afu1g00410_T048	Afu1g00850	conserved hypothetical protein
	Afu1g00410_T048	Afu1g00880	reverse transcriptase, RNaseH
	Afu1g00410_T048	Afu1g00890	hypothetical protein
	Afu1g00410_T048	Afu1g00900	hypothetical protein
	Afu1g00960_T014	Afu1g00960	reverse transcriptase, RNaseH
	Afu1g00960_T014	Afu1g00970	MFS monocarboxylate transporter, putative
	Afu1g00960_T014	Afu1g00980	FAD-dependent oxidase, putative
	Afu1g00960_T014	Afu1g00990	short chain dehydrogenase/reductase familyprotein
	Afu1g00960_T014	Afu1g01000	oxidoreductase, 2OG-Fe(II) oxygenase familyfamily
	Afu1g00960_T014	Afu1g01010	polyketide synthase, putative
	Afu1g00960_T014	Afu1g01020	NACHT domain protein, putative
	Afu1g00960_T014	Afu1g01030	reverse transcriptase, putative
	Afu1g00960_T014	Afu1g01040	conserved hypothetical protein
	Afu1g00960_T014	Afu1g01050	hypothetical protein
	Afu1g00960_T014	Afu1g01060	hypothetical protein
	Afu1g00960_T014	Afu1g01070	hypothetical protein
	Afu1g00960_T014	Afu1g01080	hypothetical protein
	Afu1g00960_T014	Afu1g01090	hypothetical protein
	Afu1g01180_T014	Afu1g01180	isoamyl alcohol oxidase
	Afu1g01180_T014	Afu1g01190	hypothetical protein
	Afu1g01180_T014	Afu1g01200	alpha-galactosidase
	Afu1g01180_T014	Afu1g01210	hypothetical protein
	Afu1g01180_T014	Afu1g01220	conserved hypothetical protein
	Afu1g01180_T014	Afu1g01230	beta-xylosidase
	Afu1g01180_T014	Afu1g01240	C6 transcription factor, putative
	Afu1g01180_T014	Afu1g01250	glucuronyl hydrolase, putative
	Afu1g01180_T014	Afu1g01260	MFS transporter, putative
	Afu1g01180_T014	Afu1g01270	cytochrome P450, putative
	Afu1g01180_T014	Afu1g01290	cytochrome P450 monooxygenase, putative
	Afu1g01180_T014	Afu1g01280	polyketide synthase, putative
	Afu1g01180_T014	Afu1g01300	GPI anchored protein, putative
	Afu1g01180_T014	Afu1g01310	carboxylesterase, putative
	Afu1g01490_T006	Afu1g01490	hypothetical protein
	Afu1g01490_T006	Afu1g01500	short-chain dehydrogenase/reductase familyprotein, putative
	Afu1g01490_T006	Afu1g01520	hypothetical protein
	Afu1g01490_T006	Afu1g01510	hypothetical protein
	Afu1g01490_T006	Afu1g01530	GrpB domain protein
	Afu1g01490_T006	Afu1g01540	Endonuclease/Exonuclease/phosphatase familyfamily
	Afu1g01730_T009	Afu1g01730	glycosyl hydrolase, putative
	Afu1g01730_T009	Afu1g01740	t-complex protein 1, beta subunit, putative
	Afu1g01730_T009	Afu1g01750	peptidyl-prolyl cis-trans isomerase, putative
	Afu1g01730_T009	Afu1g01760	integral membrane protein
	Afu1g01730_T009	Afu1g01770	dehydrogenase
	Afu1g01730_T009	Afu1g01780	alcohol dehydrogenase, putative
	Afu1g01730_T009	Afu1g01790	hypothetical protein
	Afu1g01730_T009	Afu1g01800	MFS transporter, putative
	Afu1g01730_T009	Afu1g01810	MFS transporter, putative
	Afu1g02350_T009	Afu1g02350	MFS multidrug transporter, putative
	Afu1g02350_T009	Afu1g02370	fumarylacetoacetate hydrolase family protein
	Afu1g02350_T009	Afu1g02380	hypothetical protein
	Afu1g02350_T009	Afu1g02390	alpha/beta hydrolase, putative
	Afu1g02350_T009	Afu1g02400	hypothetical protein
	Afu1g02350_T009	Afu1g02410	AAA family ATPase Reptin, putative
	Afu1g02350_T009	Afu1g02420	conserved hypothetical protein
	Afu1g02350_T009	Afu1g02430	ubiquitin fusion degradation protein
	Afu1g02350_T009	Afu1g02440	PaxU, putative
	Afu1g03260_T005	Afu1g03260	tartrate MFS transporter, putative
	Afu1g03260_T005	Afu1g03270	hypothetical protein
	Afu1g03260_T005	Afu1g03280	maltose permease, putative
	Afu1g03260_T005	Afu1g03290	Myo-inositol transporter 1
	Afu1g03260_T005	Afu1g03300	carboxylesterase, putative
	Afu1g05930_T016	Afu1g05930	serine/threonine protein kinase, putative
	Afu1g05930_T016	Afu1g05940	conserved hypothetical protein
	Afu1g05930_T016	Afu1g05950	hypothetical protein
	Afu1g05930_T016	Afu1g05960	Peptidase family M28 family
	Afu1g05930_T016	Afu1g05970	grr1 protein
	Afu1g05930_T016	Afu1g05980	AMP-binding domain protein, putative
	Afu1g05930_T016	Afu1g05990	ribosomal protein L16a
	Afu1g05930_T016	Afu1g06000	bM150J22.1 (novel protein
	Afu1g05930_T016	Afu1g06010	transposase
	Afu1g05930_T016	Afu1g06020	DnaJ domain protein
	Afu1g05930_T016	Afu1g06030	AP-1 adaptor complex subunit gamma, putative
	Afu1g05930_T016	Afu1g06040	sterol o-acyltransferase (APE2), putative
	Afu1g05930_T016	Afu1g06050	integral membrane protein
	Afu1g05930_T016	Afu1g06060	hypothetical protein
	Afu1g05930_T016	Afu1g06080	LMBR and BAG domain protein, putative
	Afu1g05930_T016	Afu1g06090	conserved hypothetical protein
	Afu1g09170_T004	Afu1g09170	protein kinase activator (Mob2), putative
	Afu1g09170_T004	Afu1g09180	hypothetical protein
	Afu1g09170_T004	Afu1g09190	C6 finger domain protein, putative
	Afu1g09170_T004	Afu1g09200	eukaryotic ribosome biogenesis protein 1,putative
	Afu1g10630_T008	Afu1g10630	S-adenosylmethionine synthetase
	Afu1g10630_T008	Afu1g10640	ATP binding protein, putative
	Afu1g10630_T008	Afu1g10650	hypothetical protein
	Afu1g10630_T008	Afu1g10660	C6 finger domain protein, putative
	Afu1g10630_T008	Afu1g10670	Vacuolar ATP synthase subunit H, putative
	Afu1g10630_T008	Afu1g10690	conserved hypothetical protein
	Afu1g10630_T008	Afu1g10700	proteasome regulatory particle subunit (Nas6),putative
	Afu1g10630_T008	Afu1g10710	mRNA splicing protein (Prp5), putative
	Afu1g10950_T015	Afu1g10950	conserved hypothetical protein
	Afu1g10950_T015	Afu1g10960	Mago nashi domain protein
	Afu1g10950_T015	Afu1g10970	Coatomer subunit beta, putative
	Afu1g10950_T015	Afu1g10980	Diacylglycerol kinase catalytic domain(presumed) protein
	Afu1g10950_T015	Afu1g10990	ribosomal RNA processing protein, putative
	Afu1g10950_T015	Afu1g11000	C6 transcription factor, putative
	Afu1g10950_T015	Afu1g11010	oxidoreductase, short chaindehydrogenase/reductase family superfamily
	Afu1g10950_T015	Afu1g11020	L-arabinitol 4-dehydrogenase
	Afu1g10950_T015	Afu1g11030	xylitol dehydrogenase
	Afu1g10950_T015	Afu1g11040	hypothetical protein
	Afu1g10950_T015	Afu1g11050	MFS sugar transporter, putative
	Afu1g10950_T015	Afu1g11060	ubiquitin domain protein, putative
	Afu1g10950_T015	Afu1g11070	G-patch domain protein, putative
	Afu1g10950_T015	Afu1g11080	serine/threonine protein kinase, putative
	Afu1g10950_T015	Afu1g11090	clr4 protein
	Afu1g11560_T008	Afu1g11560	4-hydroxyphenylpyruvate dioxygenase, putative
	Afu1g11560_T008	Afu1g11570	quinate utilisation oxidoreductase QutH,putative
	Afu1g11560_T008	Afu1g11580	MFS quinate transporter, putative
	Afu1g11560_T008	Afu1g11590	quinate 5-dehydrogenase
	Afu1g11560_T008	Afu1g11600	qutg protein
	Afu1g11560_T008	Afu1g11610	3-dehydroquinate dehydratase, type II
	Afu1g11560_T008	Afu1g11620	C6 transcription factor (QutA), putative
	Afu1g11560_T008	Afu1g11630	repressor protein
	Afu1g13160_T007	Afu1g13160	geranylgeranyl diphosphate synthase
	Afu1g13160_T007	Afu1g13170	cell division control protein 14
	Afu1g13160_T007	Afu1g13180	mitochondrial outer membrane protein (Sam35),putative
	Afu1g13160_T007	Afu1g13190	GRISEA protein, putative
	Afu1g13160_T007	Afu1g13200	conserved hypothetical protein
	Afu1g13160_T007	Afu1g13210	uracil permease
	Afu1g13160_T007	Afu1g13220	cytochrome p450, putative
	Afu1g13740_T018	Afu1g13740	pentafunctional polypeptide (AroM), putative
	Afu1g13740_T018	Afu1g13750	C2H2 transcription factor (Rpn4), putative
	Afu1g13740_T018	Afu1g13760	cell wall anchored protein, putative
	Afu1g13740_T018	Afu1g13770	possible transposase
	Afu1g13740_T018	Afu1g13780	histone H4
	Afu1g13740_T018	Afu1g13790	histone H3
	Afu1g13740_T018	Afu1g13800	mfs-multidrug-resistance transporter
	Afu1g13740_T018	Afu1g13810	hypothetical protein
	Afu1g13740_T018	Afu1g13820	hypothetical protein
	Afu1g13740_T018	Afu1g13830	hypothetical protein
	Afu1g13740_T018	Afu1g13840	integral membrane protein, Mpv17/PMP22 family,putative
	Afu1g13740_T018	Afu1g13850	conserved hypothetical protein
	Afu1g13740_T018	Afu1g13860	conserved hypothetical protein
	Afu1g13740_T018	Afu1g13870	alpha-1,2-mannosyltransferase (Alg9), putative
	Afu1g13740_T018	Afu1g13880	NAF1 domain family
	Afu1g13740_T018	Afu1g13890	U4/U6 small nuclear ribonucleoprotein, putative
	Afu1g13740_T018	Afu1g13900	DNA-directed RNA polymerase I subunit (Rpa190),putative
	Afu1g13740_T018	Afu1g13910	DNA repair helicase, putative
	Afu1g13930_T011	Afu1g13930	Leucine carboxyl methyltransferase superfamily
	Afu1g13930_T011	Afu1g13940	SUN domain protein (Adg3), putative
	Afu1g13930_T011	Afu1g13950	oxidoreductase of short-chain
	Afu1g13930_T011	Afu1g13960	DUF292 domian protein
	Afu1g13930_T011	Afu1g13970	MFS transporter, putative
	Afu1g13930_T011	Afu1g13980	conserved hypothetical protein
	Afu1g13930_T011	Afu1g13990	conserved hypothetical protein
	Afu1g13930_T011	Afu1g14000	hypothetical protein
	Afu1g13930_T011	Afu1g14010	AP-2 adaptor complex subunit sigma, putative
	Afu1g13930_T011	Afu1g14020	diphthine synthase
	Afu1g13930_T011	Afu1g14030	Spt3
	Afu1g14330_T007	Afu1g14330	ABC transporter, putative
	Afu1g14330_T007	Afu1g14340	metalloreductase, putative
	Afu1g14330_T007	Afu1g14350	2-deoxy-D-gluconate 3-dehydrogenase, putative
	Afu1g14330_T007	Afu1g14360	C6 transcription factor, putative
	Afu1g14330_T007	Afu1g14370	hypothetical protein
	Afu1g14330_T007	Afu1g14380	3-ketoacyl-acyl carrier protein reductase
	Afu1g14330_T007	Afu1g14390	zinc binding dehydrogenase family protein
	Afu1g14990_T009	Afu1g14990	ATP-dependent RNA helicase (Drs1), putative
	Afu1g14990_T009	Afu1g15000	2-isopropylmalate synthase
	Afu1g14990_T009	Afu1g15010	AMP binding domain protein, putative
	Afu1g14990_T009	Afu1g15020	40S ribosomal protein S5
	Afu1g14990_T009	Afu1g15030	SDA1 domain protein
	Afu1g14990_T009	Afu1g15040	hypothetical protein
	Afu1g14990_T009	Afu1g15050	Hsp70 chaperone (Orp150), putative
	Afu1g14990_T009	Afu1g15070	conserved hypothetical protein
	Afu1g14990_T009	Afu1g15080	hypothetical protein
	Afu1g17160_T017	Afu1g17160	transporter, putative
	Afu1g17160_T017	Afu1g17170	alpha-ketoglutarate-dependent taurinedioxygenase
	Afu1g17160_T017	Afu1g17180	apoptosis inducing factor, putative
	Afu1g17160_T017	Afu1g17190	long-chain-fatty-acid-CoA ligase, putative
	Afu1g17160_T017	Afu1g17200	nonribosomal peptide synthase (NRPS), putative
	Afu1g17160_T017	Afu1g17210	hypothetical protein
	Afu1g17160_T017	Afu1g17220	extracellular polygalacturonase, putative
	Afu1g17160_T017	Afu1g17230	conserved hypothetical protein
	Afu1g17160_T017	Afu1g17240	C6 transcription factor, putative
	Afu1g17160_T017	Afu1g17250	conidial hydrophobin RodB
	Afu1g17160_T017	Afu1g17260	hypothetical protein
	Afu1g17160_T017	Afu1g17270	ferric-chelate reductase (Fre2), putative
	Afu1g17160_T017	Afu1g17280	hypothetical protein
	Afu1g17160_T017	Afu1g17290	conserved hypothetical protein
	Afu1g17160_T017	Afu1g17300	hypothetical protein
	Afu1g17160_T017	Afu1g17310	MFS lactose permease, putative
	Afu1g17160_T017	Afu1g17320	endo-arabinanase, putative
	Afu1g17530_T006	Afu1g17530	MFS transporter, putative
	Afu1g17530_T006	Afu1g17540	hypothetical protein
	Afu1g17530_T006	Afu1g17550	HET domain protein, putative
	Afu1g17530_T006	Afu1g17560	GPI anchored protein, putative
	Afu1g17530_T006	Afu1g17570	urea active transporter
	Afu1g17530_T006	Afu1g17580	xenobiotic compound monooxygenase, DszA family
	Afu1g17620_T025	Afu1g17620	TPR domain protein
	Afu1g17620_T025	Afu1g17630	FAD/FMN-containing protein
	Afu1g17620_T025	Afu1g17640	C6 and C2H2 transcription factor RegA
	Afu1g17620_T025	Afu1g17650	3-oxoacyl-(acyl-carrier-protein) reductase
	Afu1g17620_T025	Afu1g17660	histidinol dehydrogenase
	Afu1g17620_T025	Afu1g17670	salicylate hydroxylase, putative
	Afu1g17620_T025	Afu1g17680	MFS transporter, putative
	Afu1g17620_T025	Afu1g17690	oxidoreductase, FAD-binding, putative
	Afu1g17620_T025	Afu1g17700	short chain dehydrogenase or 3-ketoacyl-CoAreductase
	Afu1g17620_T025	Afu1g17710	C6 transcription factor, putative
	Afu1g17620_T025	Afu1g17720	oxidoreductase, putative
	Afu1g17620_T025	Afu1g17725	cytochrome P450, putative
	Afu1g17620_T025	Afu1g17730	enoyl reductase, putative
	Afu1g17620_T025	Afu1g17740	polyketide synthase type I, putative
	Afu1g17620_T025	Afu1g17750	conserved hypothetical protein
	Afu1g17620_T025	Afu2g00090	telomere-associated RecQ helicase, putative
	Afu1g17620_T025	Afu2g00100	hypothetical protein
	Afu1g17620_T025	Afu2g00110	MSF transporter, putative
	Afu1g17620_T025	Afu2g00120	carboxyvinyl-carboxyphosphonatephosphorylmutase
	Afu1g17620_T025	Afu2g00130	aos20, putative
	Afu1g17620_T025	Afu2g00140	FAD monooxygenase, putative
	Afu1g17620_T025	Afu2g00150	catecholamine-O-methyltransferase, putative
	Afu1g17620_T025	Afu2g00160	hypothetical protein
	Afu1g17620_T025	Afu2g00170	glutathione-dependent formaldehydedehydrogenase
	Afu1g17620_T025	Afu2g00180	neutral amino acid permease
	Afu2g00720_T007	Afu2g00720	aldehyde dehydrogenase, putative
	Afu2g00720_T007	Afu2g00730	FAD binding domain protein
	Afu2g00720_T007	Afu2g00740	conserved hypothetical protein
	Afu2g00720_T007	Afu2g00750	oxidoreductase, 2OG-Fe(II) oxygenase family,putative
	Afu2g00720_T007	Afu2g00760	pectate lyase A
	Afu2g00720_T007	Afu2g00770	salicylate hydroxylase
	Afu2g00720_T007	Afu2g00780	transporter, putative
	Afu2g03450_T008	Afu2g03450	hypothetical protein
	Afu2g03450_T008	Afu2g03460	C6 transcription factor (Leu3), putative
	Afu2g03450_T008	Afu2g03470	hypothetical protein
	Afu2g03450_T008	Afu2g03480	conserved hypothetical protein
	Afu2g03450_T008	Afu2g03490	calcium/calmodulin-dependent protein kinase,putative
	Afu2g03450_T008	Afu2g03500	sugar transporter, putative
	Afu2g03450_T008	Afu2g03510	pheromone processing carboxypeptidase (Sxa2),putative
	Afu2g03450_T008	Afu2g03520	monocarboxylate transporter, putative
	Afu2g04220_T018	Afu2g04220	homogentisate 1,2-dioxygenase
	Afu2g04220_T018	Afu2g04230	fumarylacetoacetate hydrolase FahA
	Afu2g04220_T018	Afu2g04240	maleylacetoacetate isomerase
	Afu2g04220_T018	Afu2g04250	C6 finger domain protein, putative
	Afu2g04220_T018	Afu2g04260	conserved hypothetical protein
	Afu2g04220_T018	Afu2g04270	mitochondrial inner membrane translocase subunit(TIM17), putative
	Afu2g04220_T018	Afu2g04280	asparaginase, putative
	Afu2g04220_T018	Afu2g04290	cytochrome P450 monooxygenase, putative
	Afu2g04220_T018	Afu2g04300	lipase/esterase, putative
	Afu2g04220_T018	Afu2g04310	argininosuccinate synthase
	Afu2g04220_T018	Afu2g04320	NADH-dependent flavin oxidoreductase, putative
	Afu2g04220_T018	Afu2g04330	salicylate hydroxylase, putative
	Afu2g04220_T018	Afu2g04340	hypothetical protein
	Afu2g04220_T018	Afu2g04350	hypothetical protein
	Afu2g04220_T018	Afu2g04360	WD repeat protein
	Afu2g04220_T018	Afu2g04370	glutamate carboxypeptidase
	Afu2g04220_T018	Afu2g04380	hypothetical protein
	Afu2g04220_T018	Afu2g04390	cytomegalovirus gH-receptor family protein,putative
	Afu2g04540_T003	Afu2g04540	hypothetical protein
	Afu2g04540_T003	Afu2g04550	MFS sugar transporter, putative
	Afu2g04540_T003	Afu2g04560	oxidoreductase, short-chaindehydrogenase/reductase family
	Afu2g04630_T020	Afu2g04630	translation elongation factor EF-1 subunit,putative
	Afu2g04630_T020	Afu2g04640	hypothetical protein
	Afu2g04630_T020	Afu2g04650	PAB-dependent poly(A)-specific ribonucleasesubunit (Pan2), putative
	Afu2g04630_T020	Afu2g04670	SH3 domain protein
	Afu2g04630_T020	Afu2g04660	hypothetical protein
	Afu2g04630_T020	Afu2g04680	serine/threonine kinase (Ste20), putative
	Afu2g04630_T020	Afu2g04690	nucleoside transporter, putative
	Afu2g04630_T020	Afu2g04700	RNA binding effector protein (Scp160), putative
	Afu2g04630_T020	Afu2g04710	cytochrome b5, putative
	Afu2g04630_T020	Afu2g04720	ubiquitin C-terminal hydrolase, putative
	Afu2g04630_T020	Afu2g04740	vacuolar sorting-associated protein (Vps27),putative
	Afu2g04630_T020	Afu2g04750	hypothetical protein
	Afu2g04630_T020	Afu2g04760	BTB domain and ankyrin repeat protein
	Afu2g04630_T020	Afu2g04770	conserved hypothetical protein
	Afu2g04630_T020	Afu2g04780	WD repeat protein
	Afu2g04630_T020	Afu2g04790	hypothetical protein
	Afu2g04630_T020	Afu2g04810	hypothetical protein
	Afu2g04630_T020	Afu2g04800	conserved hypothetical protein
	Afu2g04630_T020	Afu2g04820	translation release factor eRF3, putative
	Afu2g04630_T020	Afu2g04830	conserved hypothetical protein
	Afu2g07730_T005	Afu2g07730	nuclear migration protein, putative
	Afu2g07730_T005	Afu2g07750	haloacid dehalogenase, type II
	Afu2g07730_T005	Afu2g07760	hypothetical protein
	Afu2g07730_T005	Afu2g07770	Ras small monomeric GTPase RasB
	Afu2g07730_T005	Afu2g07780	acyl-CoA synthetase, putative
	Afu2g07910_T004	Afu2g07910	myo-inositol transporter
	Afu2g07910_T004	Afu2g07920	cytochrome P450, putative
	Afu2g07910_T004	Afu2g07930	hypothetical protein
	Afu2g07910_T004	Afu2g07940	NADPH-cytochrome P450 reductase (CprA),putative
	Afu2g10700_T008	Afu2g10700	ats1 protein
	Afu2g10700_T008	Afu2g10710	DNA repair protein rad9, putative
	Afu2g10700_T008	Afu2g10720	hypothetical protein
	Afu2g10700_T008	Afu2g10730	DNA polymerase alpha catalytic subunit,putative
	Afu2g10700_T008	Afu2g10740	thiamin biosynthesis protein (Thi-4), putative
	Afu2g10700_T008	Afu2g10750	RNA helicase (Dbp), putative
	Afu2g10700_T008	Afu2g10760	lysophospholipase A, putative
	Afu2g10700_T008	Afu2g10770	C2H2 transcription factor (Con7), putative
	Afu2g11170_T003	Afu2g11170	origin recognition complex subunit Orc4,putative
	Afu2g11170_T003	Afu2g11180	developmental regulator FlbA
	Afu2g11170_T003	Afu2g11190	Pol II transcription elongation factor subunitCdc73, putative
	Afu2g12860_T016	Afu2g12860	DUF726 domain protein
	Afu2g12860_T016	Afu2g12870	vesicular-fusion protein sec17
	Afu2g12860_T016	Afu2g12880	DUF663 domain protein
	Afu2g12860_T016	Afu2g12890	small nucleolar ribonucleoprotein complexsubunit, putative
	Afu2g12860_T016	Afu2g12900	Ni ion binding urease accessory protein UreG,putative
	Afu2g12860_T016	Afu2g12910	PTAB
	Afu2g12860_T016	Afu2g12920	mitochondrial AAA ATPase, putative
	Afu2g12860_T016	Afu2g12930	conserved hypothetical protein
	Afu2g12860_T016	Afu2g12940	conserved hypothetical protein
	Afu2g12860_T016	Afu2g12950	hypothetical protein
	Afu2g12860_T016	Afu2g12960	hypothetical protein
	Afu2g12860_T016	Afu2g12970	peroxisomal membrane anchor protein, putative
	Afu2g12860_T016	Afu2g12980	protein transport protein (SEC31), putative
	Afu2g12860_T016	Afu2g12990	cyclophilin
	Afu2g12860_T016	Afu2g13000	hypothetical protein
	Afu2g12860_T016	Afu2g13010	cytochrome c oxidase polypeptide vib
	Afu2g13610_T008	Afu2g13610	prpd protein
	Afu2g13610_T008	Afu2g13620	thiamine pyrophosphate enzyme, putative
	Afu2g13610_T008	Afu2g13630	amino transferase
	Afu2g13610_T008	Afu2g13640	serine/threonin protein kinase, putative
	Afu2g13610_T008	Afu2g13650	hypothetical protein
	Afu2g13610_T008	Afu2g13660	hypothetical protein
	Afu2g13610_T008	Afu2g13670	hypothetical protein
	Afu2g13610_T008	Afu2g13680	calcium/calmodulin-dependent protein kinase,putative
	Afu2g14210_T008	Afu2g14210	mitochondrial dihydroxy acid dehydratase,putative
	Afu2g14210_T008	Afu2g14220	conserved hypothetical protein
	Afu2g14210_T008	Afu2g14230	MFS transporter, putative
	Afu2g14210_T008	Afu2g14240	conserved hypothetical protein
	Afu2g14210_T008	Afu2g14250	CBF/NF-Y family transcription factor, putative
	Afu2g14210_T008	Afu2g14260	conserved hypothetical protein
	Afu2g14210_T008	Afu2g14270	actin-binding protein, putative
	Afu2g14210_T008	Afu2g14280	kinesin family protein (KlpA), putative
	Afu2g15390_T008	Afu2g15390	flug protein
	Afu2g15390_T008	Afu2g15400	hypothetical protein
	Afu2g15390_T008	Afu2g15410	MFS sugar transporter, putative
	Afu2g15390_T008	Afu2g15420	hypothetical protein
	Afu2g15390_T008	Afu2g15430	L-xylulose reductase
	Afu2g15390_T008	Afu2g15440	integral membrane protein, putative
	Afu2g15390_T008	Afu2g15450	hypothetical protein
	Afu2g15390_T008	Afu2g15470	neutral amino acid permease
	Afu2g17420_T021	Afu2g17420	NB-ARC domain protein, putative
	Afu2g17420_T021	Afu2g17430	oxidoreductase, 2-nitropropane dioxygenasefamily, putative
	Afu2g17420_T021	Afu2g17440	2-amino-3-carboxymuconate-6-semialdehydedecarboxylase
	Afu2g17420_T021	Afu2g17450	3-hydroxyanthranilate 3,4-dioxygenase
	Afu2g17420_T021	Afu2g17460	aldehyde dehydrogenase, putative
	Afu2g17420_T021	Afu2g17470	L-PSP endoribonuclease family protein (AmnE),putative
	Afu2g17420_T021	Afu2g17480	neutral amino acid permease
	Afu2g17420_T021	Afu2g17490	conserved hypothetical protein
	Afu2g17420_T021	Afu2g17500	nitrilase, putative
	Afu2g17420_T021	Afu2g17510	hypothetical protein
	Afu2g17420_T021	Afu2g17520	phosphinothricin N-acetyltransferase, putative
	Afu2g17420_T021	Afu2g17530	brown 2
	Afu2g17420_T021	Afu2g17540	brown 1
	Afu2g17420_T021	Afu2g17550	yellowish-green 1
	Afu2g17420_T021	Afu2g17560	1,3,6,8-tetrahydroxynaphthalene reductase
	Afu2g17420_T021	Afu2g17570	hypothetical protein
	Afu2g17420_T021	Afu2g17580	Scytalone dehydratase
	Afu2g17420_T021	Afu2g17590	hypothetical protein
	Afu2g17420_T021	Afu2g17600	polyketide synthetase PksP
	Afu2g17420_T021	Afu2g17610	Sulfatase domain protein
	Afu2g17420_T021	Afu2g17620	cellobiose dehydrogenase
	Afu2g17750_T016	Afu2g17750	ankyrin repeat protein
	Afu2g17750_T016	Afu2g17760	integral membrane protein
	Afu2g17750_T016	Afu2g17770	conserved hypothetical protein
	Afu2g17750_T016	Afu2g17780	hypothetical protein
	Afu2g17750_T016	Afu2g17790	Transmembrane amino acid transporter proteinfamily
	Afu2g17750_T016	Afu2g17800	C6 transcription factor, putative
	Afu2g17750_T016	Afu2g17810	RTA1 domain protein, putative
	Afu2g17750_T016	Afu2g17815	hypothetical protein
	Afu2g17750_T016	Afu2g17820	O-methyltransferase
	Afu2g17750_T016	Afu2g17830	hypothetical protein
	Afu2g17750_T016	Afu2g17840	MFS transporter, putative
	Afu2g17750_T016	Afu2g17850	conserved hypothetical protein
	Afu2g17750_T016	Afu2g17860	C6 transcription factor, putative
	Afu2g17750_T016	Afu2g17870	short chain family oxidoreductase, putative
	Afu2g17750_T016	Afu2g17880	C6 finger domain protein, putative
	Afu2g17750_T016	Afu2g17890	RTA1 domain protein, putative
	Afu2g17960_T009	Afu2g17960	nADPh dehydrogenase 3
	Afu2g17960_T009	Afu2g17970	conserved hypothetical protein
	Afu2g17960_T009	Afu2g17980	cytochrome p450, putative
	Afu2g17960_T009	Afu2g17990	dimethylallyl tryptophan synthase familyprotein
	Afu2g17960_T009	Afu2g18000	oxidoreductase, short chaindehydrogenase/reductase family, putative
	Afu2g17960_T009	Afu2g18010	cytochrome P450 monooxygenase
	Afu2g17960_T009	Afu2g18020	Transferase family superfamily
	Afu2g17960_T009	Afu2g18030	catalase C
	Afu2g17960_T009	Afu2g18040	dimethylallyl tryptophan synthase, putative
	Afu3g00200_T009	Afu3g00200	hexose transporter protein
	Afu3g00200_T009	Afu3g00210	C6 finger domain protein, putative
	Afu3g00200_T009	Afu3g00215	hypothetical protein
	Afu3g00200_T009	Afu3g00220	hexose transporter protein
	Afu3g00200_T009	Afu3g00230	beta-glucosidase, putative
	Afu3g00200_T009	Afu3g00240	TPR domain protein
	Afu3g00200_T009	Afu3g00250	salicylate hydroxylase, putative
	Afu3g00200_T009	Afu3g00260	hypothetical glycine-rich protein
	Afu3g00200_T009	Afu3g00270	cell wall glucanase, putative
	Afu3g00920_T016	Afu3g00920	RTA1 domain protein, putative
	Afu3g00920_T016	Afu3g00930	C6 transcription factor, putative
	Afu3g00920_T016	Afu3g00940	hypothetical protein
	Afu3g00920_T016	Afu3g00950	ankyrin repeat protein
	Afu3g00920_T016	Afu3g00960	conserved hypothetical protein
	Afu3g00920_T016	Afu3g00970	hypothetical protein
	Afu3g00920_T016	Afu3g00980	transmembrane transporter Liz1p
	Afu3g00920_T016	Afu3g00990	flavin-binding monooxygenase, putative
	Afu3g00920_T016	Afu3g01000	hypothetical protein
	Afu3g00920_T016	Afu3g01010	alpha-ketoglutarate-dependent taurinedioxygenase
	Afu3g00920_T016	Afu3g01020	hypothetical protein
	Afu3g00920_T016	Afu3g01030	RTA1 domain protein, putative
	Afu3g00920_T016	Afu3g01040	hypothetical protein
	Afu3g00920_T016	Afu3g01050	hypothetical protein
	Afu3g00920_T016	Afu3g01060	hypothetical protein
	Afu3g00920_T016	Afu3g01070	tyrosinase, putative
	Afu3g01190_T005	Afu3g01190	serine/arginine-rich protein specific kinase 2,putative
	Afu3g01190_T005	Afu3g01200	integral membrane protein, putative
	Afu3g01190_T005	Afu3g01210	ThiJ/PfpI family protein
	Afu3g01190_T005	Afu3g01220	aspartic-type endopeptidase, putative
	Afu3g01190_T005	Afu3g01230	sugar transporter-like protein
	Afu3g01350_T012	Afu3g01350	proteinase, putative
	Afu3g01350_T012	Afu3g01360	siderochrome-iron transporter, putative
	Afu3g01350_T012	Afu3g01370	MFS transporter
	Afu3g01350_T012	Afu3g01380	hypothetical protein
	Afu3g01350_T012	Afu3g01390	hypothetical protein
	Afu3g01350_T012	Afu3g01400	ABC multidrug transporter, putative
	Afu3g01350_T012	Afu3g01410	polyketide synthase, putative
	Afu3g01350_T012	Afu3g01420	DUF341 domain protein, putative
	Afu3g01350_T012	Afu3g01430	mitochondrial benzodiazepine receptor, putative
	Afu3g01350_T012	Afu3g01440	DUF1212 domain membrane protein
	Afu3g01350_T012	Afu3g01450	branched chain alpha-keto acid dehydrogenase E1beta subunit
	Afu3g01350_T012	Afu3g01460	salicylate hydroxylase
	Afu3g01490_T008	Afu3g01490	alcohol dehydrogenase, putative
	Afu3g01490_T008	Afu3g01500	hypothetical protein
	Afu3g01490_T008	Afu3g01510	C6 transcription factor, putative
	Afu3g01490_T008	Afu3g01520	MFS toxin efflux pump, putative
	Afu3g01490_T008	Afu3g01530	phosphatidylglycerol specific phospholipase C,putative
	Afu3g01490_T008	Afu3g01540	MFS monocarboxylate transporter, putative
	Afu3g01490_T008	Afu3g01550	retinitis pigmentosa GTPase regulator, putative
	Afu3g01490_T008	Afu3g01560	amino acid permease, putative
	Afu3g01840_T039	Afu3g01840	MSF transporter, putative
	Afu3g01840_T039	Afu3g01850	Porphyromonas-type peptidyl-arginine deiminasesuperfamily
	Afu3g01840_T039	Afu3g01860	hypothetical protein
	Afu3g01840_T039	Afu3g01870	hypothetical protein
	Afu3g01840_T039	Afu3g01880	fungal specific transcription factor, putative
	Afu3g01840_T039	Afu3g01890	mfs-multidrug-resistance transporter
	Afu3g01840_T039	Afu3g01900	conserved hypothetical protein
	Afu3g01840_T039	Afu3g01910	cellobiohydrolase, putative
	Afu3g01840_T039	Afu3g01920	fadE13, putative
	Afu3g01840_T039	Afu3g01930	conserved hypothetical protein
	Afu3g01840_T039	Afu3g01940	MFS multidrug transporter, putative
	Afu3g01840_T039	Afu3g01950	alcohol dehydrogenase, zinc-containing
	Afu3g01840_T039	Afu3g01960	hypothetical protein
	Afu3g01840_T039	Afu3g01970	hypothetical protein
	Afu3g01840_T039	Afu3g01980	C6 transcription factor, putative
	Afu3g01840_T039	Afu3g01990	DUF636 domain protein
	Afu3g01840_T039	Afu3g02000	C6 transcription factor, putative
	Afu3g01840_T039	Afu3g02010	cytochrome P450 monooxygenase, putative
	Afu3g01840_T039	Afu3g02020	hypothetical protein
	Afu3g01840_T039	Afu3g02030	ankyrin repeat protein
	Afu3g01840_T039	Afu3g02040	glycosyl hydrolase, putative
	Afu3g01840_T039	Afu3g02060	MFS multidrug transporter, putative
	Afu3g01840_T039	Afu3g02050	hypothetical protein
	Afu3g01840_T039	Afu3g02070	C2H2 transcription factor, putative
	Afu3g01840_T039	Afu3g02080	allantoate permease
	Afu3g01840_T039	Afu3g02090	beta-xylosidase
	Afu3g01840_T039	Afu3g02100	short-chain dehydrogenase/reductase familyprotein, putative
	Afu3g01840_T039	Afu3g02110	MFS efflux transporter, putative
	Afu3g01840_T039	Afu3g02120	short-chain dehydrogenase/reductase familyprotein, putative
	Afu3g01840_T039	Afu3g02130	oxidoreductase, zinc-binding, putative
	Afu3g01840_T039	Afu3g02140	large conductance mechanosensitive channel,putative
	Afu3g01840_T039	Afu3g02150	MFS monocarboxylate transporter, putative
	Afu3g01840_T039	Afu3g02160	C6 transcription factor, putative
	Afu3g01840_T039	Afu3g02170	hypothetical protein
	Afu3g01840_T039	Afu3g02180	AM-toxin synthetase
	Afu3g01840_T039	Afu3g02190	conserved hypothetical protein
	Afu3g01840_T039	Afu3g02200	hypothetical protein
	Afu3g01840_T039	Afu3g02210	C6 transcription factor, putative
	Afu3g01840_T039	Afu3g02213	hypothetical protein
	Afu3g02520_T010	Afu3g02520	MSF multidrug transporter, putative
	Afu3g02520_T010	Afu3g02530	polyketide synthase type I, putative
	Afu3g02520_T010	Afu3g02540	hypothetical protein
	Afu3g02520_T010	Afu3g02550	hypothetical protein
	Afu3g02520_T010	Afu3g02560	hypothetical protein
	Afu3g02520_T010	Afu3g02570	polyketide synthase, putative
	Afu3g02520_T010	Afu3g02580	short-chain dehydrogenase/reductase familyprotein, putative
	Afu3g02520_T010	Afu3g02585	conserved hypothetical protein
	Afu3g02520_T010	Afu3g02590	C6 transcription factor, putative
	Afu3g02520_T010	Afu3g02600	hypothetical protein
	Afu3g02670_T024	Afu3g02670	AMP-binding domain containing protein, putative
	Afu3g02670_T024	Afu3g02680	hypothetical protein
	Afu3g02670_T024	Afu3g02690	hypothetical protein
	Afu3g02670_T024	Afu3g02700	hypothetical protein
	Afu3g02670_T024	Afu3g02710	enoyl reductase
	Afu3g02670_T024	Afu3g02720	MFS transporter, putative
	Afu3g02670_T024	Afu3g02730	hypothetical protein
	Afu3g02670_T024	Afu3g02740	calcium-calmodulin-dependent protein kinase II
	Afu3g02670_T024	Afu3g02750	C6 transcription factor, putative
	Afu3g02670_T024	Afu3g02760	ABC multidrug transporter, putative
	Afu3g02670_T024	Afu3g02770	FAD binding domain protein
	Afu3g02670_T024	Afu3g02780	multidrug transporter, putative
	Afu3g02670_T024	Afu3g02790	amidohydrolase family protein, putative
	Afu3g02670_T024	Afu3g02800	arylesterase/monoxygenase, putative
	Afu3g02670_T024	Afu3g02810	hypothetical protein
	Afu3g02670_T024	Afu3g02820	hypothetical protein
	Afu3g02670_T024	Afu3g02830	ankyrin repeat protein
	Afu3g02670_T024	Afu3g02840	isopropanol dehydrogenase, putative
	Afu3g02670_T024	Afu3g02850	hypothetical protein
	Afu3g02670_T024	Afu3g02860	hypothetical protein
	Afu3g02670_T024	Afu3g02870	NUDIX domain, putative
	Afu3g02670_T024	Afu3g02880	alpha-L-rhamnosidase family protein
	Afu3g02670_T024	Afu3g02890	MFS sugar transporter, putative
	Afu3g02670_T024	Afu3g02900	oxidoreductase, short chaindehydrogenase/reductase family
	Afu3g03170_T009	Afu3g03170	flavin-containing monooxygenase
	Afu3g03170_T009	Afu3g03180	NAD binding Rossmann fold oxidoreductase,putative
	Afu3g03170_T009	Afu3g03190	MFS transporter, putative
	Afu3g03170_T009	Afu3g03200	putative hydrolase protein
	Afu3g03170_T009	Afu3g03210	hypothetical protein
	Afu3g03170_T009	Afu3g03220	conserved hypothetical protein
	Afu3g03170_T009	Afu3g03230	hypothetical protein
	Afu3g03170_T009	Afu3g03240	MFS monocarboxylate transporter, putative
	Afu3g03170_T009	Afu3g03250	aldehyde dehydrogenase family protein, putative
	Afu3g03350_T021	Afu3g03350	nonribosomal peptide synthase (NRPS), putative
	Afu3g03350_T021	Afu3g03360	hypothetical protein
	Afu3g03350_T021	Afu3g03370	hypothetical protein
	Afu3g03350_T021	Afu3g03380	maltose O-acetyltransferase, putative
	Afu3g03350_T021	Afu3g03390	conserved hypothetical protein
	Afu3g03350_T021	Afu3g03400	siderophore biosynthesis protein, putative
	Afu3g03350_T021	Afu3g03410	enoyl-CoA hydratase/isomerase family protein
	Afu3g03350_T021	Afu3g03420	nonribosomal peptide synthase (NRPS), putative
	Afu3g03350_T021	Afu3g03430	ABC multidrug transporter, putative
	Afu3g03350_T021	Afu3g03440	siderochrome-iron transporter, putative
	Afu3g03350_T021	Afu3g03450	cytochrome P450 monooxygenase, putative
	Afu3g03350_T021	Afu3g03460	HAD superfamily hydrolase, putative
	Afu3g03350_T021	Afu3g03470	hypothetical protein
	Afu3g03350_T021	Afu3g03480	cytochrome P450 monooxygenase, putative
	Afu3g03350_T021	Afu3g03490	O-methyltransferase, putative
	Afu3g03350_T021	Afu3g03500	multidrug resistance protein 3
	Afu3g03350_T021	Afu3g03510	4-hydroxyphenylpyruvate dioxygenase, putative
	Afu3g03350_T021	Afu3g03520	hypothetical protein
	Afu3g03350_T021	Afu3g03530	nitroreductase family protein
	Afu3g03350_T021	Afu3g03540	polyketide synthase, putative
	Afu3g03350_T021	Afu3g03550	hypothetical protein
	Afu3g03600_T011	Afu3g03600	carboxyl esterase A
	Afu3g03600_T011	Afu3g03610	hypothetical protein
	Afu3g03600_T011	Afu3g03620	glycosyl transferase, putative
	Afu3g03600_T011	Afu3g03630	hypothetical protein
	Afu3g03600_T011	Afu3g03640	siderochrome-iron transporter (MirB), putative
	Afu3g03600_T011	Afu3g03650	acetyltransferase, GNAT family, putative
	Afu3g03600_T011	Afu3g03660	esterase superfamily protein
	Afu3g03600_T011	Afu3g03670	ABC multidrug transporter, putative
	Afu3g03600_T011	Afu3g03680	methyltransferase
	Afu3g03600_T011	Afu3g03690	hypothetical protein
	Afu3g03600_T011	Afu3g03700	Sugar transporter subfamily
	Afu3g03870_T015	Afu3g03870	endo-1,4-beta-glucanase, putative
	Afu3g03870_T015	Afu3g03880	spherulin, putative
	Afu3g03870_T015	Afu3g03890	lipase, putative
	Afu3g03870_T015	Afu3g03900	hypothetical protein
	Afu3g03870_T015	Afu3g03910	hypothetical protein
	Afu3g03870_T015	Afu3g03920	C6 transcription factor, putative
	Afu3g03870_T015	Afu3g03930	cytochrome P450, putative
	Afu3g03870_T015	Afu3g03940	2,3-diketo-5-methylthio-1-phosphopentanephosphatase, putative
	Afu3g03870_T015	Afu3g03950	endoglucanase, putative
	Afu3g03870_T015	Afu3g03960	hypothetical protein
	Afu3g03870_T015	Afu3g03970	cytochrome-b5 reductase, putative
	Afu3g03870_T015	Afu3g03980	cytochrome P450 monooxygenase, putative
	Afu3g03870_T015	Afu3g03990	conserved hypothetical protein
	Afu3g03870_T015	Afu3g04000	light regulation of gametogenesis6 protein
	Afu3g03870_T015	Afu3g04010	MFS transporter, putative
	Afu3g05960_T013	Afu3g05960	hypothetical protein
	Afu3g05960_T013	Afu3g05970	Eukaryotic translation initiation factor 3subunit 9, putative
	Afu3g05960_T013	Afu3g05980	hypothetical protein
	Afu3g05960_T013	Afu3g05990	ppg3, putative
	Afu3g05960_T013	Afu3g06000	conserved hypothetical protein
	Afu3g05960_T013	Afu3g06010	Nucleolar essential protein 1, putative
	Afu3g05960_T013	Afu3g06020	glyoxalase family protein family
	Afu3g05960_T013	Afu3g06030	ubiquitin conjugating enzyme (UbcD), putative
	Afu3g05960_T013	Afu3g06040	glutaryl-CoA dehydrogenase
	Afu3g05960_T013	Afu3g06050	fungal specific transcription factor, putative
	Afu3g05960_T013	Afu3g06060	Flap endonuclease, putative
	Afu3g05960_T013	Afu3g06070	histone H1
	Afu3g05960_T013	Afu3g06080	multicopy suppressor of stt4 mutation
	Afu3g07550_T006	Afu3g07550	DUF1275 domain protein
	Afu3g07550_T006	Afu3g07560	enoyl-CoA hydratase/isomerase family protein
	Afu3g07550_T006	Afu3g07570	conserved hypothetical protein
	Afu3g07550_T006	Afu3g07580	hypothetical protein
	Afu3g07550_T006	Afu3g07590	ER-Golgi SNARE complex subunit (Sed5), putative
	Afu3g07550_T006	Afu3g07600	hypothetical protein
	Afu3g07910_T009	Afu3g07910	UDP-glucose 4-epimerase, putative
	Afu3g07910_T009	Afu3g07920	hypothetical protein
	Afu3g07910_T009	Afu3g07930	putative glutathione S-transferase
	Afu3g07910_T009	Afu3g07940	phosphoinositide-specific phospholipase C,putative
	Afu3g07910_T009	Afu3g07950	transporter, putative
	Afu3g07910_T009	Afu3g07960	alpha-ketoglutarate-dependent taurinedioxygenase
	Afu3g07910_T009	Afu3g07970	hypothetical protein
	Afu3g07910_T009	Afu3g07980	conserved hypothetical protein
	Afu3g07910_T009	Afu3g07990	GABA permease, putative
	Afu3g08400_T008	Afu3g08400	SNF2 family helicase/ATPase, putative
	Afu3g08400_T008	Afu3g08410	hypothetical protein
	Afu3g08400_T008	Afu3g08420	cystathionine beta-synthase (beta-thionase),putative
	Afu3g08400_T008	Afu3g08430	mitochondrial phosphate carrier protein,putative
	Afu3g08400_T008	Afu3g08440	hypothetical protein
	Afu3g08400_T008	Afu3g08450	hypothetical protein
	Afu3g08400_T008	Afu3g08460	60s ribosomal protein l37b
	Afu3g08400_T008	Afu3g08470	glucose-6-phosphate 1-dehydrogenase
	Afu3g08740_T005	Afu3g08740	TLD domain containing protein
	Afu3g08740_T005	Afu3g08750	conserved hypothetical protein
	Afu3g08740_T005	Afu3g08760	tRNA m(1)G methyltransferase domain containingprotein
	Afu3g08740_T005	Afu3g08770	mitochondrial NADH:ubiquinone oxidoreductaseB16.6 subunit
	Afu3g08740_T005	Afu3g08780	Msn5 protein, putative
	Afu3g09020_T009	Afu3g09020	p48 DNA primase
	Afu3g09020_T009	Afu3g09030	SUAPRGA1
	Afu3g09020_T009	Afu3g09040	conserved hypothetical protein
	Afu3g09020_T009	Afu3g09050	exonuclease I, putative
	Afu3g09020_T009	Afu3g09060	hypothetical protein
	Afu3g09020_T009	Afu3g09070	carboxylesterase, putative
	Afu3g09020_T009	Afu3g09080	Hypothetical protein
	Afu3g09020_T009	Afu3g09090	topoisomerase I-binding RS protein, putative
	Afu3g09020_T009	Afu3g09100	hypothetical protein
	Afu3g09130_T011	Afu3g09130	C6 transcription factor, putative
	Afu3g09130_T011	Afu3g09140	endo 1,5-alpha-arabinase
	Afu3g09130_T011	Afu3g09150	oxidoreductase, short chaindehydrogenase/reductase family
	Afu3g09130_T011	Afu3g09160	hypothetical protein
	Afu3g09130_T011	Afu3g09170	MFS transporter
	Afu3g09130_T011	Afu3g09190	aldehyde reductase I (ARI), putative
	Afu3g09130_T011	Afu3g09210	endonuclease/exonuclease/phosphatase familyprotein
	Afu3g09130_T011	Afu3g09220	fatty acid hydroxylase, putative
	Afu3g09130_T011	Afu3g09230	carboxylesterase, putative
	Afu3g09130_T011	Afu3g09240	CAIB/BAIF family enzyme
	Afu3g09130_T011	Afu3g09250	cell wall glucanase, putative
	Afu3g10520_T007	Afu3g10520	serine/threonine protein kinase (Prp4),putative
	Afu3g10520_T007	Afu3g10530	protein serine/threonine kinase (Ran1),putative
	Afu3g10520_T007	Afu3g10540	3-oxoacyl-(acyl-carrier-protein) reductase,putative
	Afu3g10520_T007	Afu3g10550	hypothetical protein
	Afu3g10520_T007	Afu3g10560	C6 finger domain protein, putative
	Afu3g10520_T007	Afu3g10570	haemolysin-III family protein
	Afu3g10520_T007	Afu3g10580	conserved hypothetical protein
	Afu3g11760_T004	Afu3g11760	MFS transporter, putative
	Afu3g11760_T004	Afu3g11770	hypothetical protein
	Afu3g11760_T004	Afu3g11780	beta-N-acetylglucosaminidase, putative
	Afu3g11760_T004	Afu3g11790	galactose-proton symport, putative
	Afu3g12450_T028	Afu3g12450	DIL and Ankyrin domain protein
	Afu3g12450_T028	Afu3g12460	conserved hypothetical protein
	Afu3g12450_T028	Afu3g12470	TBC domain protein, putative
	Afu3g12450_T028	Afu3g12480	hymA
	Afu3g12450_T028	Afu3g12490	protein arginine methyltransferase 3
	Afu3g12450_T028	Afu3g12500	conserved hypothetical protein
	Afu3g12450_T028	Afu3g12510	vesicular fusion ATPase, putative
	Afu3g12450_T028	Afu3g12520	conserved hypothetical protein
	Afu3g12450_T028	Afu3g12530	sensor histidine kinase/response regulator,putative
	Afu3g12450_T028	Afu3g12540	possible transposase
	Afu3g12450_T028	Afu3g12550	sensor histidine kinase/response regulator,putative
	Afu3g12450_T028	Afu3g12560	allantoicase
	Afu3g12450_T028	Afu3g12570	hypothetical protein
	Afu3g12450_T028	Afu3g12580	related to hexose transporter protein, putative
	Afu3g12450_T028	Afu3g12590	conserved hypothetical protein
	Afu3g12450_T028	Afu3g12600	beta-glucosidase 1
	Afu3g12450_T028	Afu3g12610	hypothetical protein
	Afu3g12450_T028	Afu3g12620	acyl-CoA:6-aminopenicillanic-acid-acyltransferase, putative
	Afu3g12450_T028	Afu3g12630	cytochrome b561, putative
	Afu3g12450_T028	Afu3g12640	seryl-tRNA synthetase
	Afu3g12450_T028	Afu3g12650	conserved hypothetical protein
	Afu3g12450_T028	Afu3g12660	C6 finger domain protein, putative
	Afu3g12450_T028	Afu3g12670	serine/threonine protein kinase, putative
	Afu3g12450_T028	Afu3g12680	hypothetical protein
	Afu3g12450_T028	Afu3g12690	conserved hypothetical protein
	Afu3g12450_T028	Afu3g12700	DUF250 domain membrane protein
	Afu3g12450_T028	Afu3g12710	conserved hypothetical protein
	Afu3g12450_T028	Afu3g12720	sugar transporter-like protein
	Afu3g12890_T008	Afu3g12890	C6 transcription factor, putative
	Afu3g12890_T008	Afu3g12900	monocarboxylate transporter (Mch4), putative
	Afu3g12890_T008	Afu3g12910	MmcR, putative
	Afu3g12890_T008	Afu3g12920	nonribosomal peptide synthase (NRPS), putative
	Afu3g12890_T008	Afu3g12930	dimethylallyl tryptophan synthase, putative
	Afu3g12890_T008	Afu3g12940	C6 transcription factor, putative
	Afu3g12890_T008	Afu3g12950	FAD binding domain protein
	Afu3g12890_T008	Afu3g12960	cytochrome P450, putative
	Afu3g13920_T008	Afu3g13920	APSES transcription factor, putative
	Afu3g13920_T008	Afu3g13930	hypothetical protein
	Afu3g13920_T008	Afu3g13940	DUF1212 domain membrane protein
	Afu3g13920_T008	Afu3g13950	hypothetical protein
	Afu3g13920_T008	Afu3g13960	hypothetical protein
	Afu3g13920_T008	Afu3g13970	phosphatidylserine decarboxylase (Psd2),putative
	Afu3g13920_T008	Afu3g13980	glucose transporter
	Afu3g13920_T008	Afu3g13990	cyclin-dependent protein kinase, putative
	Afu3g14610_T026	Afu3g14610	cytochrome P450, putative
	Afu3g14610_T026	Afu3g14620	extracellular endo-1,5-alpha-L-arabinase,putative
	Afu3g14610_T026	Afu3g14630	extracellular dioxygenase, putative
	Afu3g14610_T026	Afu3g14640	C4-dicarboxylate transporter/malic acidtransport protein
	Afu3g14610_T026	Afu3g14650	hypothetical protein
	Afu3g14610_T026	Afu3g14660	hypothetical protein
	Afu3g14610_T026	Afu3g14665	hypothetical protein
	Afu3g14610_T026	Afu3g14670	MSF transporter, putative
	Afu3g14610_T026	Afu3g14680	lysophospholipase Plb3
	Afu3g14610_T026	Afu3g14690	aminotransferase, putative
	Afu3g14610_T026	Afu3g14700	polyketide synthase type I, putative
	Afu3g14610_T026	Afu3g14710	toxin biosynthesis proten, putative
	Afu3g14610_T026	Afu3g14720	MFS transporter, putative
	Afu3g14610_T026	Afu3g14730	hypothetical protein
	Afu3g14610_T026	Afu3g14740	hypothetical protein
	Afu3g14610_T026	Afu3g14750	fungal specific transcription factor, putative
	Afu3g14610_T026	Afu3g14760	cytochrome P450 monooxygenase, putative
	Afu3g14610_T026	Afu3g14770	conserved hypothetical protein
	Afu3g14610_T026	Afu3g14780	hypothetical protein
	Afu3g14610_T026	Afu3g14790	arom polypeptide
	Afu3g14610_T026	Afu3g14800	shikimate 5-dehydrogenase, putative
	Afu3g14610_T026	Afu3g14810	PEP2
	Afu3g14610_T026	Afu3g14820	4-hydroxyphenylpyruvate dioxygenase, putative
	Afu3g14610_T026	Afu3g14830	repressor protein
	Afu3g14610_T026	Afu3g14840	C6 transcription factor, putative
	Afu3g14610_T026	Afu3g14850	3-dehydroquinate dehydratase, type II
	Afu3g15170_T010	Afu3g15170	molybdenum cofactor biosynthesis protein (MoeA),putative
	Afu3g15170_T010	Afu3g15190	nitrate reductase
	Afu3g15170_T010	Afu3g15200	hypothetical protein
	Afu3g15170_T010	Afu3g15210	Glycosyl hydrolase family 10
	Afu3g15170_T010	Afu3g15220	hypothetical protein
	Afu3g15170_T010	Afu3g15230	general amidase-B
	Afu3g15170_T010	Afu3g15240	hypothetical protein
	Afu3g15170_T010	Afu3g15250	MFS toxin efflux pump, putative
	Afu3g15170_T010	Afu3g15260	hypothetical protein
	Afu3g15170_T010	Afu3g15270	nonribosomal peptide synthase (NRPS), putative
	Afu3g15310_T020	Afu3g15310	C-methyl transferase
	Afu3g15310_T020	Afu3g15330	hypothetical protein
	Afu3g15310_T020	Afu3g15340	hypothetical protein
	Afu3g15310_T020	Afu3g15350	short-chain dehydrogenase/reductase familyprotein, putative
	Afu3g15310_T020	Afu3g15360	conserved hypothetical protein
	Afu3g15310_T020	Afu3g15380	conserved hypothetical protein
	Afu3g15310_T020	Afu3g15390	MFS transporter, putative
	Afu3g15310_T020	Afu3g15395	telomere-associated RecQ helicase, putative
	Afu3g15310_T020	Afu4g00100	rhamnogalacturonase, putative
	Afu3g15310_T020	Afu4g00110	alpha-ketoglutarate-dependent taurinedioxygenase
	Afu3g15310_T020	Afu4g00120	MFS transporter, putative
	Afu3g15310_T020	Afu4g00130	hypothetical protein
	Afu3g15310_T020	Afu4g00140	RTA1 domain protein, putative
	Afu3g15310_T020	Afu4g00150	maltose permease
	Afu3g15310_T020	Afu4g00160	short-chain dehydrogenase/reductase familyprotein, putative
	Afu3g15310_T020	Afu4g00170	hypothetical protein
	Afu3g15310_T020	Afu4g00180	fatty acid oxygenase, putative
	Afu3g15310_T020	Afu4g00190	conserved hypothetical protein
	Afu3g15310_T020	Afu4g00200	F-box domain protein
	Afu3g15310_T020	Afu4g00210	polyketide synthase, putative
	Afu4g00370_T005	Afu4g00370	general amidase-C
	Afu4g00370_T005	Afu4g00380	hypothetical protein
	Afu4g00370_T005	Afu4g00390	glycosyl hydrolase, putative
	Afu4g00370_T005	Afu4g00400	methyltransferase, putative
	Afu4g00370_T005	Afu4g00410	hypothetical protein
	Afu4g00520_T019	Afu4g00520	conserved hypothetical protein
	Afu4g00520_T019	Afu4g00530	conserved hypothetical protein
	Afu4g00520_T019	Afu4g00540	dynamin GTPase, putative
	Afu4g00520_T019	Afu4g00550	membrane transport protein, putative
	Afu4g00520_T019	Afu4g00560	NAD binding Rossmann fold oxidoreductase,putative
	Afu4g00520_T019	Afu4g00570	MFS multidrug transporter, putative
	Afu4g00520_T019	Afu4g00580	hypothetical protein
	Afu4g00520_T019	Afu4g00590	monooxygenase, putative
	Afu4g00520_T019	Afu4g00600	integral membrane protein
	Afu4g00520_T019	Afu4g00610	aryl-alcohol dehydrogenase, putative
	Afu4g00520_T019	Afu4g00620	glycosyl hydrolase, putative
	Afu4g00520_T019	Afu4g00630	aminotransferase, classes I and II family
	Afu4g00520_T019	Afu4g00640	macrophomate synthase, putative
	Afu4g00520_T019	Afu4g00650	conserved hypothetical protein
	Afu4g00520_T019	Afu4g00660	sensor histidine kinase/response regulator,putative
	Afu4g00520_T019	Afu4g00670	nucleoside-diphosphate-sugar epimerases,putative
	Afu4g00520_T019	Afu4g00680	aquaglyceroporin, putative
	Afu4g00520_T019	Afu4g00690	hypothetical protein
	Afu4g00520_T019	Afu4g00700	oxidoreductase, zinc-binding
	Afu4g00780_T006	Afu4g00780	possible transposase
	Afu4g00780_T006	Afu4g00790	hypothetical protein
	Afu4g00780_T006	Afu4g00800	MFS monosaccharide transporter, putative
	Afu4g00780_T006	Afu4g00810	hypothetical protein
	Afu4g00780_T006	Afu4g00820	reverse transcriptase, RNaseH
	Afu4g00780_T006	Afu4g00830	MFS peptide transporter, putative
	Afu4g00980_T020	Afu4g00980	hypothetical protein
	Afu4g00980_T020	Afu4g00990	MFS quinate transporter, putative
	Afu4g00980_T020	Afu4g01000	MFS transporter, putative
	Afu4g00980_T020	Afu4g01010	C6 transcription factor, putative
	Afu4g00980_T020	Afu4g01020	sensor histidine kinase/response regulator,putative
	Afu4g00980_T020	Afu4g01030	conserved hypothetical protein
	Afu4g00980_T020	Afu4g01040	short chain dehydrogenase/reductase familyprotein
	Afu4g00980_T020	Afu4g01050	ABC multidrug transporter, putative
	Afu4g00980_T020	Afu4g01060	hypothetical protein
	Afu4g00980_T020	Afu4g01070	acid phosphatase, putative
	Afu4g00980_T020	Afu4g01080	MFS multidrug transporter, putative
	Afu4g00980_T020	Afu4g01090	Zn2+ dependent hydrolase, putative
	Afu4g00980_T020	Afu4g01100	hypothetical protein
	Afu4g00980_T020	Afu4g01110	1,3-beta glucanase
	Afu4g00980_T020	Afu4g01120	hypothetical protein
	Afu4g00980_T020	Afu4g01130	dienelactone hydrolase family protein
	Afu4g00980_T020	Afu4g01140	multidrug resistant protein
	Afu4g00980_T020	Afu4g01150	N,N-dimethylglycine oxidase
	Afu4g00980_T020	Afu4g01160	von Willebrand domain protein
	Afu4g00980_T020	Afu4g01170	hypothetical protein
	Afu4g01480_T010	Afu4g01480	MSF transporter, putative
	Afu4g01480_T010	Afu4g01490	fumarylacetoacetate hydrolase family protein
	Afu4g01480_T010	Afu4g01500	lignostilbene-alpha,beta-dioxygenase
	Afu4g01480_T010	Afu4g01510	C6 transcription factor, putative
	Afu4g01480_T010	Afu4g01520	probable gentisate 1,2-dioxygenaseoxidoreductase protein
	Afu4g01480_T010	Afu4g01530	salicylate hydroxylase
	Afu4g01480_T010	Afu4g01540	hypothetical protein
	Afu4g01480_T010	Afu4g01550	aldehyde dehydrogenase, putative
	Afu4g01480_T010	Afu4g01560	MFS myo-inositol transporter, putative
	Afu4g01480_T010	Afu4g01570	neutral amino acid permease
	Afu4g01630_T006	Afu4g01630	reverse transcriptase, putative
	Afu4g01630_T006	Afu4g02610	conserved hypothetical protein
	Afu4g01630_T006	Afu4g02620	reverse transcriptase
	Afu4g01630_T006	Afu4g02630	reverse transcriptase
	Afu4g01630_T006	Afu4g02640	reverse transcriptase, putative
	Afu4g01630_T006	Afu4g02650	maltose permease
	Afu4g02930_T023	Afu4g02930	RNA helicase/RNAse III, putative
	Afu4g02930_T023	Afu4g02940	bZIP transcription factor, putative
	Afu4g02930_T023	Afu4g02950	5`-nucleotidase, putative
	Afu4g02930_T023	Afu4g02960	UDP-sugar hydrolase, putative
	Afu4g02930_T023	Afu4g02970	plasma membrane channel protein (Ist2),putative
	Afu4g02930_T023	Afu4g02980	acetyltransferase, GNAT family, putative
	Afu4g02930_T023	Afu4g02990	vesicle mediated transport protein (Imh1),putative
	Afu4g02930_T023	Afu4g03000	Patatin-like serine hydrolase, putative
	Afu4g02930_T023	Afu4g03010	hypothetical protein
	Afu4g02930_T023	Afu4g03020	chromatin remodeling complex subunit (Arp5),putative
	Afu4g02930_T023	Afu4g03030	conserved hypothetical protein
	Afu4g02930_T023	Afu4g03040	Got1 family protein
	Afu4g02930_T023	Afu4g03050	profilin
	Afu4g02930_T023	Afu4g03060	hypothetical protein
	Afu4g02930_T023	Afu4g03070	DEAD/DEAH box helicase, putative
	Afu4g02930_T023	Afu4g03080	C2H2 finger domain protein, putative
	Afu4g02930_T023	Afu4g03090	hypothetical protein
	Afu4g02930_T023	Afu4g03100	ras-like GTP-binding protein, putative
	Afu4g02930_T023	Afu4g03110	monosaccharide transporter
	Afu4g02930_T023	Afu4g03120	mitochondrial cytochrome b2, putative
	Afu4g02930_T023	Afu4g03130	SD25906p
	Afu4g02930_T023	Afu4g03140	protein kinase (Dsk1), putative
	Afu4g02930_T023	Afu4g03150	MGMT family protein
	Afu4g03220_T008	Afu4g03220	amino acid permease
	Afu4g03220_T008	Afu4g03230	extracellular guanyl-specific ribonuclease T1,putative
	Afu4g03220_T008	Afu4g03240	cell wall galactomannoprotein Mp1
	Afu4g03220_T008	Afu4g03250	hypothetical protein
	Afu4g03220_T008	Afu4g03260	epoxide hydrolase, putative
	Afu4g03220_T008	Afu4g03270	epoxide hydrolase, putative
	Afu4g03220_T008	Afu4g03280	short-chain dehydrogenase/reductase familyprotein, putative
	Afu4g03220_T008	Afu4g03290	oxidoreductase, short-chaindehydrogenase/reductase family
	Afu4g03321_T021	Afu4g03321	ubiE/COQ5 methyltransferase, putative
	Afu4g03321_T021	Afu4g03320	cation exchanger, putative
	Afu4g03321_T021	Afu4g03330	DUF590 domain protein, putative
	Afu4g03321_T021	Afu4g03340	DUF1212 domain membrane protein
	Afu4g03321_T021	Afu4g03350	exo-beta-1,3-glucanase, putative
	Afu4g03321_T021	Afu4g03360	GPI anchored protein, putative
	Afu4g03321_T021	Afu4g03370	gaba-specific permease
	Afu4g03321_T021	Afu4g03380	hypothetical protein
	Afu4g03321_T021	Afu4g03390	aquaporin
	Afu4g03321_T021	Afu4g03400	hypothetical protein
	Afu4g03321_T021	Afu4g03410	flavohemoprotein
	Afu4g03321_T021	Afu4g03420	L-PSP endoribonuclease family protein (YigH),putative
	Afu4g03321_T021	Afu4g03430	C6 transcription factor, putative
	Afu4g03321_T021	Afu4g03440	conserved hypothetical protein
	Afu4g03321_T021	Afu4g03450	conserved hypothetical protein
	Afu4g03321_T021	Afu4g03460	HLH DNA binding domain protein, putative
	Afu4g03321_T021	Afu4g03470	tannase, putative
	Afu4g03321_T021	Afu4g03480	hypothetical protein
	Afu4g03321_T021	Afu4g03490	tripeptidyl-peptidase (TppA), putative
	Afu4g03321_T021	Afu4g03500	GPI anchored protein, putative
	Afu4g03321_T021	Afu4g03510	amino acid permease family protein, putative
	Afu4g03680_T008	Afu4g03680	oxidoreductase, short-chaindehydrogenase/reductase family
	Afu4g03680_T008	Afu4g03690	aldehyde dehydrogenase family protein, putative
	Afu4g03680_T008	Afu4g03700	GMP synthase
	Afu4g03680_T008	Afu4g03710	glutamine synthetase
	Afu4g03680_T008	Afu4g03720	conserved hypothetical protein
	Afu4g03680_T008	Afu4g03730	dienelactone hydrolase
	Afu4g03680_T008	Afu4g03740	major facilitator superfamily proteinsuperfamily
	Afu4g03680_T008	Afu4g03750	phthalate transporter, putative
	Afu4g03800_T009	Afu4g03800	cytochrome P450 alkane hydroxylase, putative
	Afu4g03800_T009	Afu4g03810	hypothetical protein
	Afu4g03800_T009	Afu4g03820	hypothetical protein
	Afu4g03800_T009	Afu4g03830	hypothetical protein
	Afu4g03800_T009	Afu4g03840	DNA repair protein (Rhp26), putative
	Afu4g03800_T009	Afu4g03850	protein kinase (Yak1), putative
	Afu4g03800_T009	Afu4g03860	eukaryotic translation initiation factor 3subunit EifCc, putative
	Afu4g03800_T009	Afu4g03870	ELL complex EAP30 subunit
	Afu4g03800_T009	Afu4g03880	60S ribosomal protein L7
	Afu4g06020_T008	Afu4g06020	cyclin dependent kinase inhibitor (Nuc-2),putative
	Afu4g06020_T008	Afu4g06030	hypothetical protein
	Afu4g06020_T008	Afu4g06040	hypothetical protein
	Afu4g06020_T008	Afu4g06050	major facilitator superfamily
	Afu4g06020_T008	Afu4g06060	hypothetical protein
	Afu4g06020_T008	Afu4g06070	translation initiation regulator (Gcn20),putative
	Afu4g06020_T008	Afu4g06080	MFS myo-inositol transporter, putative
	Afu4g06020_T008	Afu4g06090	nuclear pore complex subunit (SEC13), putative
	Afu4g09150_T013	Afu4g09150	ABC multidrug transporter, putative
	Afu4g09150_T013	Afu4g09160	ankyrin repeat protein
	Afu4g09150_T013	Afu4g09170	anion exchange family protein
	Afu4g09150_T013	Afu4g09180	SET domain protein
	Afu4g09150_T013	Afu4g09190	S-adenosyl-methionine-sterol-C-methyltransferas
	Afu4g09150_T013	Afu4g09200	hypothetical protein
	Afu4g09150_T013	Afu4g09210	phosphate transporter
	Afu4g09150_T013	Afu4g09220	hypothetical protein
	Afu4g09150_T013	Afu4g09230	hypothetical protein
	Afu4g09150_T013	Afu4g09240	hypothetical protein
	Afu4g09150_T013	Afu4g09250	hypothetical protein
	Afu4g09150_T013	Afu4g09260	hypothetical protein
	Afu4g09150_T013	Afu4g09270	ankyrin repeat protein
	Afu4g10080_T006	Afu4g10080	hypothetical protein
	Afu4g10080_T006	Afu4g10090	GABA permease, putative
	Afu4g10080_T006	Afu4g10100	FAD binding domain protein
	Afu4g10080_T006	Afu4g10110	homeobox transcription factor, putative
	Afu4g10080_T006	Afu4g10120	C6 finger domain protein, putative
	Afu4g10080_T006	Afu4g10130	alpha-amylase (Amy1), putative
	Afu4g10760_T005	Afu4g10760	steroid alpha reductase family protein
	Afu4g10760_T005	Afu4g10770	fatty acid oxygenase PpoA, putative
	Afu4g10760_T005	Afu4g10780	ubiquitin-protein ligase (Tom1), putative
	Afu4g10760_T005	Afu4g10790	phosphoribosyl diphosphate synthase isoform 4
	Afu4g10760_T005	Afu4g10800	40S ribosomal protein S6
	Afu4g11840_T008	Afu4g11840	glyoxylate reductase
	Afu4g11840_T008	Afu4g11850	C6 finger domain protein, putative
	Afu4g11840_T008	Afu4g11860	formin binding protein 21
	Afu4g11840_T008	Afu4g11870	tubulin-specific chaperone, putative
	Afu4g11840_T008	Afu4g11880	splicing factor 3a subunit 2, putative
	Afu4g11840_T008	Afu4g11890	serine/threonine protein kinase, putative
	Afu4g11840_T008	Afu4g11900	TIM54
	Afu4g11840_T008	Afu4g11910	N-terminal acetyltransferase catalytic subunit(NAT1), putative
	Afu4g13820_T008	Afu4g13820	membrane transporter, putative
	Afu4g13820_T008	Afu4g13830	multidrug resistant protein, putative
	Afu4g13820_T008	Afu4g13850	conserved hypothetical protein
	Afu4g13820_T008	Afu4g13860	monooxygenase, putative
	Afu4g13820_T008	Afu4g13870	hypothetical protein
	Afu4g13820_T008	Afu4g13880	ankyrin repeat protein
	Afu4g13820_T008	Afu4g13890	Alanine racemase, N-terminal domain family
	Afu4g13820_T008	Afu4g13900	MFS transporter, putative
	Afu4g14070_T003	Afu4g14070	glycosyl transferase, putative
	Afu4g14070_T003	Afu4g14080	cell surface antigen spherulin 4, putative
	Afu4g14070_T003	Afu4g14090	UDP-glucose 4-epimerase
	Afu4g14480_T037	Afu4g14480	hypothetical protein
	Afu4g14480_T037	Afu4g14470	hypothetical protein
	Afu4g14480_T037	Afu4g14490	dihydrogeodin oxidase
	Afu4g14480_T037	Afu4g14500	conserved hypothetical protein
	Afu4g14480_T037	Afu4g14510	hypothetical protein
	Afu4g14480_T037	Afu4g14520	toxin biosynthesis protein, putative
	Afu4g14480_T037	Afu4g14530	theta class glutathione S-transferase
	Afu4g14480_T037	Afu4g14540	C6 transcription factor (AflR), putative
	Afu4g14480_T037	Afu4g14550	AFLJ protein
	Afu4g14480_T037	Afu4g14560	polyketide synthase, putative
	Afu4g14480_T037	Afu4g14570	metallo-beta-lactamase domain protein, putative
	Afu4g14480_T037	Afu4g14580	ich1 protein, putative
	Afu4g14480_T037	Afu4g14590	C6 transcription factor, putative
	Afu4g14480_T037	Afu4g14600	UPF0075 domain protein
	Afu4g14480_T037	Afu4g14610	MFS sugar transporter, putative
	Afu4g14480_T037	Afu4g14620	RING finger protein
	Afu4g14480_T037	Afu4g14630	FAD binding domain protein
	Afu4g14480_T037	Afu4g14640	low-affinity fe(ii) transport protein
	Afu4g14480_T037	Afu4g14650	ribokinase
	Afu4g14480_T037	Afu4g14660	hypothetical protein
	Afu4g14480_T037	Afu4g14670	glucose transporter
	Afu4g14480_T037	Afu4g14680	hypothetical protein
	Afu4g14480_T037	Afu4g14690	hypothetical protein
	Afu4g14480_T037	Afu4g14700	GDSL-like Lipase/Acylhydrolase, putative
	Afu4g14480_T037	Afu4g14720	C6 transcription factor, putative
	Afu4g14480_T037	Afu4g14710	MFS transporter, putative
	Afu4g14480_T037	Afu4g14730	acetyltransferase, GNAT family family
	Afu4g14480_T037	Afu4g14740	serine/threonine protein kinase (Ark1),putative
	Afu4g14480_T037	Afu4g14750	hypothetical protein
	Afu4g14480_T037	Afu4g14760	ATP-binding cassette multidrug transport proteinATRC
	Afu4g14480_T037	Afu4g14770	oxidosqualene cyclase
	Afu4g14480_T037	Afu4g14780	cytochrome P450 monooxygenase, putative
	Afu4g14480_T037	Afu4g14790	cytochrome P450 monooxygenase, putative
	Afu4g14480_T037	Afu4g14800	acetoin(diacetyl)reductase, putative
	Afu4g14480_T037	Afu4g14810	cytochrome P450 monooxygenase, putative
	Afu4g14480_T037	Afu4g14820	Transferase family superfamily
	Afu4g14480_T037	Afu4g14830	cytochrome P450 monooxygenase, putative
	Afu5g00280_T007	Afu5g00280	MFS sugar transporter, putative
	Afu5g00280_T007	Afu5g00290	alcR protein, putative
	Afu5g00280_T007	Afu5g00300	alcohol dehydrogenase, zinc-containing
	Afu5g00280_T007	Afu5g00310	flavin-containing monooxygenase, putative
	Afu5g00280_T007	Afu5g00320	hypothetical protein
	Afu5g00280_T007	Afu5g00330	hypothetical protein
	Afu5g00280_T007	Afu5g00340	ABC multidrug transporter, putative
	Afu5g00380_T017	Afu5g00380	TPR domain protein
	Afu5g00380_T017	Afu5g00390	hypothetical protein
	Afu5g00380_T017	Afu5g00400	aminotransferase, classes I and II family
	Afu5g00380_T017	Afu5g00410	conserved hypothetical protein
	Afu5g00380_T017	Afu5g00420	membrane transporter
	Afu5g00380_T017	Afu5g00430	MFS transporter, putative
	Afu5g00380_T017	Afu5g00435	C6 finger domain protein, putative
	Afu5g00380_T017	Afu5g00440	acetyltransferase, GNAT family family
	Afu5g00380_T017	Afu5g00450	carboxylesterase, putative
	Afu5g00380_T017	Afu5g00460	conserved hypothetical protein
	Afu5g00380_T017	Afu5g00470	general amidase-B
	Afu5g00380_T017	Afu5g00480	Sucrose:Sucrose 1-Fructosyltransferase
	Afu5g00380_T017	Afu5g00490	hypothetical protein
	Afu5g00380_T017	Afu5g00500	maltose permease, putative
	Afu5g00380_T017	Afu5g00510	conserved hypothetical protein
	Afu5g00380_T017	Afu5g00520	C6 transcription factor, putative
	Afu5g00380_T017	Afu5g00530	inulinase, putative
	Afu5g01000_T015	Afu5g01000	oxidoreductase, 2OG-Fe(II) oxygenase family,putative
	Afu5g01000_T015	Afu5g01010	hypothetical protein
	Afu5g01000_T015	Afu5g01020	DUF858 domain protein
	Afu5g01000_T015	Afu5g01030	glyceraldehyde 3-phosphate dehydrogenase(Ccg-7), putative
	Afu5g01000_T015	Afu5g01040	oxidoreductase, short-chaindehydrogenase/reductase family, putative
	Afu5g01000_T015	Afu5g01050	hypothetical protein
	Afu5g01000_T015	Afu5g01060	hypothetical protein
	Afu5g01000_T015	Afu5g01070	C6 transcription factor, putative
	Afu5g01000_T015	Afu5g01080	monosaccharide transporter
	Afu5g01000_T015	Afu5g01090	UPF0075 domain protein
	Afu5g01000_T015	Afu5g01100	hypothetical protein
	Afu5g01000_T015	Afu5g01120	conserved hypothetical protein
	Afu5g01000_T015	Afu5g01130	hypothetical protein
	Afu5g01000_T015	Afu5g01140	plasma membrane ammonium transporter (Ato3),putative
	Afu5g01000_T015	Afu5g01160	monosaccharide transporter
	Afu5g01290_T005	Afu5g01290	oxidoreductase, zinc-binding dehydrogenasefamily, putative
	Afu5g01290_T005	Afu5g01300	integral membrane protein
	Afu5g01290_T005	Afu5g01310	RTA1 domain protein, putative
	Afu5g01290_T005	Afu5g01320	phosphate permease
	Afu5g01290_T005	Afu5g01330	acid phosphatase
	Afu5g02620_T009	Afu5g02620	cytochrome P450, putative
	Afu5g02620_T009	Afu5g02630	hypothetical protein
	Afu5g02620_T009	Afu5g02640	o-methyltransferase, putative
	Afu5g02620_T009	Afu5g02650	hypothetical protein
	Afu5g02620_T009	Afu5g02660	hypothetical protein
	Afu5g02620_T009	Afu5g02670	ThiJ/PfpI family protein
	Afu5g02620_T009	Afu5g02680	hypothetical protein
	Afu5g02620_T009	Afu5g02690	C6 transcription factor, putative
	Afu5g02620_T009	Afu5g02700	multidrug resistant protein
	Afu5g02840_T005	Afu5g02840	sugar transporter family protein, putative
	Afu5g02840_T005	Afu5g02850	conserved hypothetical protein
	Afu5g02840_T005	Afu5g02860	integral membrane protein, putative
	Afu5g02840_T005	Afu5g02870	oxidoreductase, short-chaindehydrogenase/reductase family
	Afu5g02840_T005	Afu5g02880	C6 transcription factor, putative
	Afu5g03070_T010	Afu5g03070	WD repeat protein
	Afu5g03070_T010	Afu5g03080	septin
	Afu5g03070_T010	Afu5g03090	small nucleolar ribonucleoprotein complexsubunit (Pwp2), putative
	Afu5g03070_T010	Afu5g03100	cytochrome P450 monooxygenase
	Afu5g03070_T010	Afu5g03110	conserved hypothetical protein
	Afu5g03070_T010	Afu5g03120	exonuclease ii
	Afu5g03070_T010	Afu5g03130	chromatin assembly factor 1 subunit C, putative
	Afu5g03070_T010	Afu5g03140	GTP cyclohydrolase i
	Afu5g03070_T010	Afu5g03150	hypothetical protein
	Afu5g03070_T010	Afu5g03160	protein kinase, putative
	Afu5g05500_T005	Afu5g05500	D-3-phosphoglycerate dehydrogenase
	Afu5g05500_T005	Afu5g05510	cyclin-dependent protein kinase, putative
	Afu5g05500_T005	Afu5g05520	cation-transporting ATPase, putative
	Afu5g05500_T005	Afu5g05540	nucleosome assembly protein
	Afu5g05500_T005	Afu5g05550	class V myosin (Myo4), putative
	Afu5g05870_T025	Afu5g05870	Paf1 complex subunit/triple-helical DNA-bindingprotein (Cdp1), putative
	Afu5g05870_T025	Afu5g05880	acyltransferase, putative
	Afu5g05870_T025	Afu5g05890	POS5 protein
	Afu5g05870_T025	Afu5g05900	protein kinase (Chm1), putative
	Afu5g05870_T025	Afu5g05910	hypothetical protein
	Afu5g05870_T025	Afu5g05920	glycyl-tRNA synthetase
	Afu5g05870_T025	Afu5g05930	RNA processing factor 1
	Afu5g05870_T025	Afu5g05940	Peptidyl-tRNA hydrolase
	Afu5g05870_T025	Afu5g05950	BAR adaptor protein RVS161, putative
	Afu5g05870_T025	Afu5g05960	serine/threonine protein kinase, putative
	Afu5g05870_T025	Afu5g05970	TRAPP complex subunit (Bet5), putative
	Afu5g05870_T025	Afu5g05980	calcium/calmodulin dependent protein kinase,putative
	Afu5g05870_T025	Afu5g05990	AT DNA binding protein, putative
	Afu5g05870_T025	Afu5g06000	SET and WW domain protein
	Afu5g05870_T025	Afu5g06010	translation initiation factor eIF-6, putative
	Afu5g05870_T025	Afu5g06020	hypothetical protein
	Afu5g05870_T025	Afu5g06030	hypothetical protein
	Afu5g05870_T025	Afu5g06040	UV excision repair protein (RadW), putative
	Afu5g05870_T025	Afu5g06050	mannosyltransferase (Smp3), putative
	Afu5g05870_T025	Afu5g06060	sulfur metabolism regulator SkpA, putative
	Afu5g05870_T025	Afu5g06070	ABC multidrug transporter Mdr1
	Afu5g05870_T025	Afu5g06080	conserved hypothetical protein
	Afu5g05870_T025	Afu5g06090	ytp1 protein
	Afu5g05870_T025	Afu5g06100	SUMO activating enzyme (AosA), putative
	Afu5g05870_T025	Afu5g06110	hypothetical protein
	Afu5g06160_T005	Afu5g06160	5-proFAR isomerase
	Afu5g06160_T005	Afu5g06170	conserved hypothetical protein
	Afu5g06160_T005	Afu5g06180	possible transposase
	Afu5g06160_T005	Afu5g06190	STE and C2H2 transcription factor (SteA),putative
	Afu5g06160_T005	Afu5g06210	sucrose transporter, putative
	Afu5g06410_T011	Afu5g06410	C2H2 transcription factor (AmdA), putative
	Afu5g06410_T011	Afu5g06420	MAP kinase kinase kinase (STE11), putative
	Afu5g06410_T011	Afu5g06430	mitochondrial large ribosomal subunit L7,putative
	Afu5g06410_T011	Afu5g06440	ubiquitin C-terminal hydrolase family protein
	Afu5g06410_T011	Afu5g06450	DigA protein
	Afu5g06410_T011	Afu5g06460	C6 finger domain protein, putative
	Afu5g06410_T011	Afu5g06470	serine/threonine protein kinase, putative
	Afu5g06410_T011	Afu5g06480	conserved hypothetical protein
	Afu5g06410_T011	Afu5g06490	hypothetical protein
	Afu5g06410_T011	Afu5g06500	acyl-CoA dehydrogenase family protein
	Afu5g06410_T011	Afu5g06510	GTP binding protein, putative
	Afu5g07490_T004	Afu5g07490	steroid monooxygenase (imported)
	Afu5g07490_T004	Afu5g07500	beta-lactamase
	Afu5g07490_T004	Afu5g07510	C6 transcription factor (AlcR), putative
	Afu5g07490_T004	Afu5g07520	cytochrome P450, putative
	Afu5g07970_T006	Afu5g07970	ABC metal ion transporter, putative
	Afu5g07970_T006	Afu5g07980	hypothetical protein
	Afu5g07970_T006	Afu5g07990	hypothetical protein
	Afu5g07970_T006	Afu5g08000	leucine permease transcriptional regulator(SAC3), putative
	Afu5g07970_T006	Afu5g08010	hydrolase, carbon-nitrogen family
	Afu5g07970_T006	Afu5g08020	HLH DNA binding protein (Penr2), putative
	Afu5g08510_T020	Afu5g08510	dynein family protein
	Afu5g08510_T020	Afu5g08520	hypothetical protein
	Afu5g08510_T020	Afu5g08530	phosphatidylinositol 3,5-bisphosphate-bindingprotein, putative
	Afu5g08510_T020	Afu5g08540	septin
	Afu5g08510_T020	Afu5g08550	Rho guanyl nucleotide exchange factor, putative
	Afu5g08510_T020	Afu5g08560	vacuolar ATPase proteolipid subunit c, putative
	Afu5g08510_T020	Afu5g08570	cAMP-dependent protein kinase catalytic subunit,putative
	Afu5g08510_T020	Afu5g08580	alpha-1,6-mannosyltransferase subunit (Och1),putative
	Afu5g08510_T020	Afu5g08590	endo-1,4-beta-xylanase, putative
	Afu5g08510_T020	Afu5g08600	homoserine O-acetyltransferase
	Afu5g08510_T020	Afu5g08610	ThiF domain protein, putative
	Afu5g08510_T020	Afu5g08620	Ser/Thr protein phosphatase family
	Afu5g08510_T020	Afu5g08630	LCCL domain protein
	Afu5g08510_T020	Afu5g08640	hypothetical protein
	Afu5g08510_T020	Afu5g08650	conserved hypothetical protein
	Afu5g08510_T020	Afu5g08660	nuclear protein (Qri2), putative
	Afu5g08510_T020	Afu5g08670	phosphoinositide-3-kinase, class 3
	Afu5g08510_T020	Afu5g08680	mitochondrial GTPase (YlqF), putative
	Afu5g08510_T020	Afu5g08690	RE31520p
	Afu5g08510_T020	Afu5g08700	myosin type II heavy chain, putative
	Afu5g08750_T009	Afu5g08750	hypothetical protein
	Afu5g08750_T009	Afu5g08760	hypothetical protein
	Afu5g08750_T009	Afu5g08770	hypothetical protein
	Afu5g08750_T009	Afu5g08780	cell wall glucanase, putative
	Afu5g08750_T009	Afu5g08790	hypothetical protein
	Afu5g08750_T009	Afu5g08800	hypothetical protein
	Afu5g08750_T009	Afu5g08810	epoxide hydrolase, putative
	Afu5g08750_T009	Afu5g08820	splicing coactivator subunit SRm300, putative
	Afu5g08750_T009	Afu5g08830	HEX1
	Afu5g09890_T006	Afu5g09890	C6 finger domain protein, putative
	Afu5g09890_T006	Afu5g09900	RTA1 domain protein, putative
	Afu5g09890_T006	Afu5g09910	pnitroreductase family protein, putative
	Afu5g09890_T006	Afu5g09920	peptidase, putative
	Afu5g09890_T006	Afu5g09930	hypothetical protein
	Afu5g09890_T006	Afu5g09940	MFS transporter of unkown specificity
	Afu5g10050_T003	Afu5g10050	cytochrome P450 monooxygenase, putative
	Afu5g10050_T003	Afu5g10060	cytochrome b5 reductase, putative
	Afu5g10050_T003	Afu5g10070	dehydrogenase
	Afu5g12040_T009	Afu5g12040	hypothetical protein
	Afu5g12040_T009	Afu5g12050	DNA ligase, putative
	Afu5g12040_T009	Afu5g12060	C2H2 transcription factor, putative
	Afu5g12040_T009	Afu5g12070	conserved hypothetical protein
	Afu5g12040_T009	Afu5g12080	hypothetical protein
	Afu5g12040_T009	Afu5g12090	conserved hypothetical protein
	Afu5g12040_T009	Afu5g12100	pmt2 methyltransferase
	Afu5g12040_T009	Afu5g12110	conserved hypothetical protein
	Afu5g12040_T009	Afu5g12120	hypothetical protein
	Afu5g12720_T008	Afu5g12720	ABC transporter, putative
	Afu5g12720_T008	Afu5g12730	nonribosomal peptide synthase (NRPS), putative
	Afu5g12720_T008	Afu5g12740	hypothetical protein
	Afu5g12720_T008	Afu5g12750	hypothetical protein
	Afu5g12720_T008	Afu5g12760	CCCH zinc finger protein
	Afu5g12720_T008	Afu5g12770	hydrolase
	Afu5g12720_T008	Afu5g12780	D-protein
	Afu5g12720_T008	Afu5g12790	mitochondrial 3-hydroxyisobutyryl-CoA hydrolase,putative
	Afu5g13520_T003	Afu5g13520	translocation elongation factor EF-Tu, putative
	Afu5g13520_T003	Afu5g13530	3'-5' exoribonuclease (Csl4), putative
	Afu5g13520_T003	Afu5g13540	vacuolar armadillo repeat protein Vac8,putative
	Afu5g14320_T006	Afu5g14320	hypothetical protein
	Afu5g14320_T006	Afu5g14330	CPRD8 protein
	Afu5g14320_T006	Afu5g14340	oxidoreductase, short-chaindehydrogenase/reductase family, putative
	Afu5g14320_T006	Afu5g14345	hypothetical protein
	Afu5g14320_T006	Afu5g14350	c-24(28) sterol reductase
	Afu5g14320_T006	Afu5g14360	C6 transcription factor, putative
	Afu5g14460_T014	Afu5g14460	Fum5p
	Afu5g14460_T014	Afu5g14470	hypothetical protein
	Afu5g14460_T014	Afu5g14480	hypothetical protein
	Afu5g14460_T014	Afu5g14490	MFS transporter, putative
	Afu5g14460_T014	Afu5g14500	MFS transporter, putative
	Afu5g14460_T014	Afu5g14510	beta-lactamase
	Afu5g14460_T014	Afu5g14520	conserved hypothetical protein
	Afu5g14460_T014	Afu5g14530	C6 transcription factor, putative
	Afu5g14460_T014	Afu5g14540	MFS monosaccharide transporter, putative
	Afu5g14460_T014	Afu5g14550	glycosyl hydrolase, family 2
	Afu5g14460_T014	Afu5g14560	hypothetical protein
	Afu5g14460_T014	Afu5g14570	conservative hypothetical protein
	Afu5g14460_T014	Afu5g14580	NACHT domain protein, putative
	Afu5g14460_T014	Afu5g14590	PNP_UDP_1 domain protein, putative
	Afu5g14790_T008	Afu5g14790	phosphoenolpyruvate synthase
	Afu5g14790_T008	Afu5g14800	lactate dehydrogenase
	Afu5g14790_T008	Afu5g14810	pyruvate decarboxylase, putative
	Afu5g14790_T008	Afu5g14820	replication factor C subunit
	Afu5g14790_T008	Afu5g14830	glyoxalase family protein
	Afu5g14790_T008	Afu5g14840	hypothetical protein
	Afu5g14790_T008	Afu5g14850	conserved hypothetical protein
	Afu5g14790_T008	Afu5g14860	cytochrome P450
	Afu5g14940_T005	Afu5g14940	cell surface metalloreductase (FreA), putative
	Afu5g14940_T005	Afu5g14950	hypothetical protein
	Afu5g14940_T005	Afu5g14960	hypothetical protein
	Afu5g14940_T005	Afu5g14970	hypothetical protein
	Afu5g14940_T005	Afu5g14980	conserved hypothetical protein
	Afu6g00580_T013	Afu6g00580	ankyrin repeat protein
	Afu6g00580_T013	Afu6g00600	hypothetical protein
	Afu6g00580_T013	Afu6g00610	hypothetical protein
	Afu6g00580_T013	Afu6g00620	GPI anchored hypothetical protein
	Afu6g00580_T013	Afu6g00630	MFS transporter, putative
	Afu6g00580_T013	Afu6g00640	integral membrane protein
	Afu6g00580_T013	Afu6g00650	hypothetical protein
	Afu6g00580_T013	Afu6g00660	conserved hypothetical protein
	Afu6g00580_T013	Afu6g00670	hypothetical protein
	Afu6g00580_T013	Afu6g00680	hypothetical protein
	Afu6g00580_T013	Afu6g00690	conserved hypothetical protein
	Afu6g00580_T013	Afu6g00700	hypothetical protein
	Afu6g00580_T013	Afu6g00710	MFS transporter, putative
	Afu6g00780_T005	Afu6g00780	reverse transcriptase, RNaseH
	Afu6g00780_T005	Afu6g00790	reverse transcriptase, putative
	Afu6g00780_T005	Afu6g01790	conserved hypothetical protein
	Afu6g00780_T005	Afu6g01800	endoglucanase, putative
	Afu6g00780_T005	Afu6g01810	cytochrome P450, putative
	Afu6g01860_T008	Afu6g01860	MFS lactose permease, putative
	Afu6g01860_T008	Afu6g01870	hypothetical protein
	Afu6g01860_T008	Afu6g01880	hypothetical protein
	Afu6g01860_T008	Afu6g01900	hypothetical protein
	Afu6g01860_T008	Afu6g01905	hypothetical protein
	Afu6g01860_T008	Afu6g01910	C2H2 finger domain protein, putative
	Afu6g01860_T008	Afu6g01920	xenobiotic compound monooxygenase, DszA family
	Afu6g01860_T008	Afu6g01930	MFS transporter (Seo1), putative
	Afu6g02210_T004	Afu6g02210	cytochrome P450, putative
	Afu6g02210_T004	Afu6g02220	MFS toxin efflux pump, putative
	Afu6g02210_T004	Afu6g02230	glucokinase GlkA, putative
	Afu6g02210_T004	Afu6g02240	protein kinase, putative
	Afu6g02670_T007	Afu6g02670	G2-specific protein kinase (NimA), putative
	Afu6g02670_T007	Afu6g02680	ankyrin repeat and BTB/POZ domain protein
	Afu6g02670_T007	Afu6g02690	C2H2 finger domain protein, putative
	Afu6g02670_T007	Afu6g02700	Smc5-Smc6 complex subunit Smc5
	Afu6g02670_T007	Afu6g02710	lipase, putative
	Afu6g02670_T007	Afu6g02720	FMN dependent dehydrogenase, putative
	Afu6g02670_T007	Afu6g02730	MFS transporter, putative
	Afu6g02990_T016	Afu6g02990	short chain dehydrogenase/reductase, putative
	Afu6g02990_T016	Afu6g03000	hypothetical protein
	Afu6g02990_T016	Afu6g03010	C2H2 finger domain protein (Zms1), putative
	Afu6g02990_T016	Afu6g03020	monooxigenase
	Afu6g02990_T016	Afu6g03030	FAD monooxygenase, putative
	Afu6g02990_T016	Afu6g03040	MSF multidrug transporter, putative
	Afu6g02990_T016	Afu6g03050	oleate delta-12 desaturase
	Afu6g02990_T016	Afu6g03060	monosaccharide transporter
	Afu6g02990_T016	Afu6g03070	extracellular dioxygenase, putative
	Afu6g02990_T016	Afu6g03080	ABC multidrug transporter, putative
	Afu6g02990_T016	Afu6g03090	cytochrome P450 alkane hydroxylase, putative
	Afu6g02990_T016	Afu6g03100	hypothetical protein
	Afu6g02990_T016	Afu6g03110	C6 transcription factor, putative
	Afu6g02990_T016	Afu6g03120	hypothetical protein
	Afu6g02990_T016	Afu6g03130	hypothetical protein
	Afu6g02990_T016	Afu6g03140	isp4 protein, putative
	Afu6g03320_T006	Afu6g03320	MFS drug transporter, putative
	Afu6g03320_T006	Afu6g03330	conserved hypothetical protein
	Afu6g03320_T006	Afu6g03340	hypothetical protein
	Afu6g03320_T006	Afu6g03350	acetyltransferase, GNAT family, putative
	Afu6g03320_T006	Afu6g03360	oxidoreductase, zinc-binding
	Afu6g03320_T006	Afu6g03370	oxidoreductase, short-chaindehydrogenase/reductase family
	Afu6g03470_T006	Afu6g03470	ABC multidrug transporter, putative
	Afu6g03470_T006	Afu6g03480	nonribosomal peptide synthetase, putative
	Afu6g03470_T006	Afu6g03490	phenol 2-monooxygenase, putative
	Afu6g03470_T006	Afu6g03500	hypothetical protein
	Afu6g03470_T006	Afu6g03510	polyamine oxidase, putative
	Afu6g03470_T006	Afu6g03520	short-chain dehydrogenase/reductase familyprotein, putative
	Afu6g03700_T003	Afu6g03700	hypothetical protein
	Afu6g03700_T003	Afu6g03710	amidohydrolase, putative
	Afu6g03700_T003	Afu6g03720	allantoate permease
	Afu6g08440_T008	Afu6g08440	protoporphyrinogen oxidase, putative
	Afu6g08440_T008	Afu6g08450	conserved hypothetical protein
	Afu6g08440_T008	Afu6g08460	cytochrome P450 alkane hydroxylase, putative
	Afu6g08440_T008	Afu6g08470	glycerol kinase, putative
	Afu6g08440_T008	Afu6g08480	aquaglyceroporin, putative
	Afu6g08440_T008	Afu6g08490	inorganic diphosphatase, putative
	Afu6g08440_T008	Afu6g08500	phosphoglycerate mutase family protein
	Afu6g08440_T008	Afu6g08510	cell wall glucanase, putative
	Afu6g08740_T006	Afu6g08740	4-hydroxyphenylpyruvate dioxygenase, putative
	Afu6g08740_T006	Afu6g08750	delta-1-pyrroline-5-carboxylate dehydrogenase
	Afu6g08740_T006	Afu6g08760	proline oxidase
	Afu6g08740_T006	Afu6g08770	ankyrin repeat protein
	Afu6g08740_T006	Afu6g08780	PrnX protein
	Afu6g08740_T006	Afu6g08790	C6 transcription factor (PrnA), putative
	Afu6g09550_T025	Afu6g09550	RTA1 domain protein, putative
	Afu6g09550_T025	Afu6g09560	conserved hypothetical protein
	Afu6g09550_T025	Afu6g09570	conserved hypothetical protein
	Afu6g09550_T025	Afu6g09580	hypothetical protein
	Afu6g09550_T025	Afu6g09590	alcohol dehydrogenase, zinc-containing,putative
	Afu6g09550_T025	Afu6g09600	amidohydrolase, putative
	Afu6g09550_T025	Afu6g09610	nonribosomal peptide synthase (NRPS), putative
	Afu6g09550_T025	Afu6g09620	hypothetical protein
	Afu6g09550_T025	Afu6g09630	C6 finger domain protein, putative
	Afu6g09550_T025	Afu6g09640	aminotransferase, classes I and II family
	Afu6g09550_T025	Afu6g09650	microsomal dipeptidase precursor
	Afu6g09550_T025	Afu6g09660	nonribosomal peptide synthase (NRPS), putative
	Afu6g09550_T025	Afu6g09670	cytochrome P450, putative
	Afu6g09550_T025	Afu6g09680	MmcR, putative
	Afu6g09550_T025	Afu6g09690	glutathione S-transferase, putative
	Afu6g09550_T025	Afu6g09700	hypothetical protein
	Afu6g09550_T025	Afu6g09710	MFS toxin efflux pump, putative
	Afu6g09550_T025	Afu6g09720	putative methyltransferase
	Afu6g09550_T025	Afu6g09730	cytochrome P450, putative
	Afu6g09550_T025	Afu6g09740	pyridine nucleotide-disulphide oxidoreductase,putative
	Afu6g09550_T025	Afu6g09750	hypothetical protein
	Afu6g09550_T025	Afu6g09760	cytochrome P450, putative
	Afu6g09550_T025	Afu6g09770	geranylgeranyl diphosphate synthase
	Afu6g09550_T025	Afu6g09780	class V chitinase, putative
	Afu6g09550_T025	Afu6g09790	LysM domain protein, putative
	Afu6g09870_T005	Afu6g09870	C6 transcription factor, putative
	Afu6g09870_T005	Afu6g09880	monocarboxylate transporter-like protein
	Afu6g09870_T005	Afu6g09890	hypothetical protein
	Afu6g09870_T005	Afu6g09900	NAD binding Rossmann fold oxidoreductase,putative
	Afu6g09870_T005	Afu6g09910	glutaminase A
	Afu6g11470_T005	Afu6g11470	TOR signalling pathway phosphatase (SitA),putative
	Afu6g11470_T005	Afu6g11480	phenol 2-monooxygenase, putative
	Afu6g11470_T005	Afu6g11490	NUDIX domain protein
	Afu6g11470_T005	Afu6g11500	dipeptidase 1
	Afu6g11470_T005	Afu6g11510	flavodoxin and radical SAM domain protein
	Afu6g11800_T012	Afu6g11800	RTA1 domain protein, putative
	Afu6g11800_T012	Afu6g11810	RTA1 domain protein, putative
	Afu6g11800_T012	Afu6g11820	Glycosyl hydrolase family 10
	Afu6g11800_T012	Afu6g11850	hypothetical protein
	Afu6g11800_T012	Afu6g11860	hypothetical protein
	Afu6g11800_T012	Afu6g11870	hypothetical protein
	Afu6g11800_T012	Afu6g11880	conserved hypothetical protein
	Afu6g11800_T012	Afu6g11890	dynamin GTPase, putative
	Afu6g11800_T012	Afu6g11900	PE_PGRS family protein
	Afu6g11800_T012	Afu6g11910	glycosyl hydrolase family 3, putative
	Afu6g11800_T012	Afu6g11920	maltose permease
	Afu6g11800_T012	Afu6g11930	hypothetical protein
	Afu6g12010_T009	Afu6g12010	glycosyl hydrolase, family 3, putative
	Afu6g12010_T009	Afu6g12020	C2H2 finger domain protein, putative
	Afu6g12010_T009	Afu6g12030	putative rhamnosidase
	Afu6g12010_T009	Afu6g12040	maltose permease, putative
	Afu6g12010_T009	Afu6g12050	nonribosomal peptide synthase (NRPS), putative
	Afu6g12010_T009	Afu6g12060	monooxygenase, putative
	Afu6g12010_T009	Afu6g12070	FAD binding domain protein
	Afu6g12010_T009	Afu6g12080	nonribosomal peptide synthase (NRPS), putative
	Afu6g12010_T009	Afu6g12090	HET domain protein, putative
	Afu6g12820_T016	Afu6g12820	MAP kinase (FUS3/KSS1), putative
	Afu6g12820_T016	Afu6g12830	protein transport protein Sec24, putative
	Afu6g12820_T016	Afu6g12840	kinesin family protein
	Afu6g12820_T016	Afu6g12860	DUF124 domain protein
	Afu6g12820_T016	Afu6g12850	hypothetical protein
	Afu6g12820_T016	Afu6g12870	mitochondrial ABC-type iron exporter (Atm1),putative
	Afu6g12820_T016	Afu6g12880	hypothetical protein
	Afu6g12820_T016	Afu6g12890	vacuole-associated enzyme activator complexcomponent (Vac14), putative
	Afu6g12820_T016	Afu6g12910	dsDNA-dependent ATPase (Rad54), putative
	Afu6g12820_T016	Afu6g12900	mitochondrial carrier protein, putative
	Afu6g12820_T016	Afu6g12920	C2H2 finger domain protein, putative
	Afu6g12820_T016	Afu6g12930	aconitate hydratase, mitochondrial
	Afu6g12820_T016	Afu6g12940	metallo-beta-lactamase domain protein, putative
	Afu6g12820_T016	Afu6g12950	alpha,alpha-trehalose-phosphate synthase subunitTPS1, putative
	Afu6g12820_T016	Afu6g12960	hypothetical protein
	Afu6g12820_T016	Afu6g12970	nuclear migration protein NudF
	Afu6g13740_T025	Afu6g13740	hypothetical protein
	Afu6g13740_T025	Afu6g13750	ferric-chelate reductase, putative
	Afu6g13740_T025	Afu6g13760	alpha-1,2-mannosidase, putative subfamily
	Afu6g13740_T025	Afu6g13770	C6 finger domain protein, putative
	Afu6g13740_T025	Afu6g13780	multidrug resistant protein, putative
	Afu6g13740_T025	Afu6g13790	monooxigenase
	Afu6g13740_T025	Afu6g13800	integral membrane protein, putative
	Afu6g13740_T025	Afu6g13810	hypothetical protein
	Afu6g13740_T025	Afu6g13820	hypothetical protein
	Afu6g13740_T025	Afu6g13830	oxidoreductase, short chaindehydrogenase/reductase family
	Afu6g13740_T025	Afu6g13840	hypothetical protein
	Afu6g13740_T025	Afu6g13850	TBC domain protein (Evi5), putative
	Afu6g13740_T025	Afu6g13860	conserved hypothetical protein
	Afu6g13740_T025	Afu6g13870	hypothetical protein
	Afu6g13740_T025	Afu6g13880	conserved hypothetical protein
	Afu6g13740_T025	Afu6g13890	hypothetical protein
	Afu6g13740_T025	Afu6g13900	conserved hypothetical protein
	Afu6g13740_T025	Afu6g13920	related to 4-coumarate--CoA ligase, putative
	Afu6g13740_T025	Afu6g13930	polyketide synthase type I, putative
	Afu6g13740_T025	Afu6g13940	cytochrome P450 monooxygenase
	Afu6g13740_T025	Afu6g13950	hypothetical protein
	Afu6g13740_T025	Afu6g13970	monooxygenase
	Afu6g13740_T025	Afu6g13980	prenyltransferase, putative
	Afu6g13740_T025	Afu6g13990	trichothecene 3-O-acetyltransferase, putative
	Afu6g13740_T025	Afu6g14000	trichothecene toxin biosynthesis protein (Tri7),putative
	Afu6g14310_T006	Afu6g14310	5'-nucleotidase, putative
	Afu6g14310_T006	Afu6g14320	hypothetical protein
	Afu6g14310_T006	Afu6g14330	5-oxo-L-prolinase, putative
	Afu6g14310_T006	Afu6g14340	related to berberine bridge enzyme (imported)
	Afu6g14310_T006	Afu6g14350	C6 transcription factor, putative
	Afu6g14310_T006	Afu6g14360	cytochrome P450, putative
	Afu6g14440_T018	Afu6g14440	MFS monosaccharide transporter, putative
	Afu6g14440_T018	Afu6g14450	hypothetical protein
	Afu6g14440_T018	Afu6g14460	2-haloalkanoic acid dehalogenase
	Afu6g14440_T018	Afu6g14470	hypothetical protein
	Afu6g14440_T018	Afu6g14480	mannosyltransferase, putative
	Afu6g14440_T018	Afu6g14490	beta-glucosidase
	Afu6g14440_T018	Afu6g14500	related to hexose transporter protein
	Afu6g14440_T018	Afu6g14510	monooxygenase, putative
	Afu6g14440_T018	Afu6g14520	peptide transporter ptr2
	Afu6g14440_T018	Afu6g14530	cystinosis, nephropathic
	Afu6g14440_T018	Afu6g14540	endo-1,3(4)-beta-glucanase, putative
	Afu6g14440_T018	Afu6g14550	xylosidase : arabinofuranosidase
	Afu6g14440_T018	Afu6g14560	hexose transporter protein
	Afu6g14440_T018	Afu6g14570	conserved hypothetical protein
	Afu6g14440_T018	Afu6g14580	C6 finger domain protein, putative
	Afu6g14440_T018	Afu6g14590	maltose permease, putative
	Afu6g14440_T018	Afu6g14600	beta-glucosidase 1
	Afu6g14440_T018	Afu6g14610	alfa-L-rhamnosidase, putative
	Afu6g14640_T007	Afu6g14640	MFS transporter (Bcmfs1), putative
	Afu6g14640_T007	Afu6g14650	conserved hypothetical protein
	Afu6g14640_T007	Afu6g14660	reverse transcriptase, RNaseH
	Afu6g14640_T007	Afu6g14670	hypothetical protein
	Afu6g14640_T007	Afu6g14690	putative transposase
	Afu6g14640_T007	Afu6g14700	hypothetical protein
	Afu6g14640_T007	Afu6g14720	helicase, putative
	Afu7g00160_T015	Afu7g00160	polyketide synthase type 1 (PKS), putative
	Afu7g00160_T015	Afu7g00170	dimethylallyl tryptophan synthase-related
	Afu7g00160_T015	Afu7g00180	nucleoside-diphosphate sugar epimerase,putative
	Afu7g00160_T015	Afu7g00190	hypothetical protein
	Afu7g00160_T015	Afu7g00200	hypothetical protein
	Afu7g00160_T015	Afu7g00210	C6 transcription factor, putative
	Afu7g00160_T015	Afu7g00220	hexose transporter protein
	Afu7g00160_T015	Afu7g00230	multidrug resistant protein
	Afu7g00160_T015	Afu7g00240	beta-glucosidase
	Afu7g00160_T015	Afu7g00250	tubulin beta-2 subunit
	Afu7g00160_T015	Afu7g00260	squalene-hopene cyclase
	Afu7g00160_T015	Afu7g00270	monooxygenase, putative
	Afu7g00160_T015	Afu7g00280	conserved hypothetical protein
	Afu7g00160_T015	Afu7g00290	cytochrome P450, putative
	Afu7g00160_T015	Afu7g00300	Prenyltransferase and squalene oxidase repeatdomain protein
	Afu7g00390_T009	Afu7g00390	multidrug resistant protein
	Afu7g00390_T009	Afu7g00400	hypothetical protein
	Afu7g00390_T009	Afu7g00410	C6 transcription factor, putative
	Afu7g00390_T009	Afu7g00420	hypothetical protein
	Afu7g00390_T009	Afu7g00440	GABA permease, putative
	Afu7g00390_T009	Afu7g00450	GPI anchored protein, putative
	Afu7g00390_T009	Afu7g00460	conserved hypothetical protein
	Afu7g00390_T009	Afu7g00470	hypothetical protein
	Afu7g00390_T009	Afu7g00480	ABC multidrug transporter, putative
	Afu7g00550_T012	Afu7g00550	NACHT domain protein, putative
	Afu7g00550_T012	Afu7g00560	hypothetical protein
	Afu7g00550_T012	Afu7g00570	conserved hypothetical protein
	Afu7g00550_T012	Afu7g00580	conserved hypothetical protein
	Afu7g00550_T012	Afu7g00590	salicylate hydroxylase, putative
	Afu7g00550_T012	Afu7g00600	hydrolase, CocE/NonD family, putative
	Afu7g00550_T012	Afu7g00610	conserved hypothetical protein
	Afu7g00550_T012	Afu7g00620	hypothetical protein
	Afu7g00550_T012	Afu7g00630	hypothetical protein
	Afu7g00550_T012	Afu7g00640	conserved hypothetical protein
	Afu7g00550_T012	Afu7g00650	hypothetical protein
	Afu7g00550_T012	Afu7g00660	hypothetical protein
	Afu7g00910_T009	Afu7g00910	peptide transporter MTD1
	Afu7g00910_T009	Afu7g00920	hypothetical protein
	Afu7g00910_T009	Afu7g00930	integral membrane protein, putative
	Afu7g00910_T009	Afu7g00940	isoamyl alcohol oxidase, putative
	Afu7g00910_T009	Afu7g00950	MFS monosaccharide transporter, putative
	Afu7g00910_T009	Afu7g00960	hypothetical protein
	Afu7g00910_T009	Afu7g00970	GPI anchored protein, putative
	Afu7g00910_T009	Afu7g00990	L5204.4, putative
	Afu7g00910_T009	Afu7g01000	aldehyde dehydrogenase, putative
	Afu7g01220_T012	Afu7g01220	farnesyl-diphosphate farnesyltransferase,putative
	Afu7g01220_T012	Afu7g01230	DnaJ domain protein
	Afu7g01220_T012	Afu7g01240	phytase, putative
	Afu7g01220_T012	Afu7g01250	hypothetical protein
	Afu7g01220_T012	Afu7g01260	conserved hypothetical protein
	Afu7g01220_T012	Afu7g01270	carbamoyl-phosphate synthase, large subunit
	Afu7g01220_T012	Afu7g01280	campothecin resistance conferring protein rcaA
	Afu7g01220_T012	Afu7g01290	conserved hypothetical protein
	Afu7g01220_T012	Afu7g01300	mannosyltransferase (PIG-M), putative
	Afu7g01220_T012	Afu7g01310	C6 transcription factor, putative
	Afu7g01220_T012	Afu7g01320	beta-mannosidase, putative
	Afu7g01220_T012	Afu7g01330	RNA binding complex component (TraX), putative
	Afu7g02370_T008	Afu7g02370	SNF2 family helicase/ATPase (Swr1), putative
	Afu7g02370_T008	Afu7g02380	ferulic acid esterase (FaeA), putative
	Afu7g02370_T008	Afu7g02390	hypothetical protein
	Afu7g02370_T008	Afu7g02400	alcohol dehydrogenase, zinc-containing
	Afu7g02370_T008	Afu7g02410	hypothetical protein
	Afu7g02370_T008	Afu7g02420	malate dehydrogenase, putative
	Afu7g02370_T008	Afu7g02430	hypothetical protein
	Afu7g02370_T008	Afu7g02440	hypothetical protein
	Afu7g04330_T006	Afu7g04330	serine/threonine protein kinase, putative
	Afu7g04330_T006	Afu7g04340	C6 transcription factor, putative
	Afu7g04330_T006	Afu7g04350	mandelate racemase/muconate lactonizing enzymefamily protein
	Afu7g04330_T006	Afu7g04360	alcohol dehydrogenase
	Afu7g04330_T006	Afu7g04370	conserved hypothetical protein
	Afu7g04330_T006	Afu7g04380	alcohol dehydrogenase, putative
	Afu7g04880_T011	Afu7g04880	UDP-glucose,sterol transferase
	Afu7g04880_T011	Afu7g04890	C6 transcription factor, putative
	Afu7g04880_T011	Afu7g04900	MSF multidrug transporter, putative
	Afu7g04880_T011	Afu7g04910	phosphatidylglycerol specific phospholipase C,putative
	Afu7g04880_T011	Afu7g04920	hypothetical protein
	Afu7g04880_T011	Afu7g04930	alkaline serine protease (PR1), putative
	Afu7g04880_T011	Afu7g04940	hypothetical protein
	Afu7g04880_T011	Afu7g04950	lipase, putative
	Afu7g04880_T011	Afu7g04960	acetyltransferase, GNAT family, putative
	Afu7g04880_T011	Afu7g04970	metalloreductase, putative
	Afu7g04880_T011	Afu7g04980	3-ketoacyl-acyl carrier protein reductase
	Afu7g05080_T007	Afu7g05080	C6 transcription factor, putative
	Afu7g05080_T007	Afu7g05085	conserved hypothetical protein
	Afu7g05080_T007	Afu7g05090	glucuronyl hydrolase, putative
	Afu7g05080_T007	Afu7g05100	hexose transporter protein
	Afu7g05080_T007	Afu7g05110	hypothetical protein
	Afu7g05080_T007	Afu7g05120	related to L-fucose permease, putative
	Afu7g05080_T007	Afu7g05130	O-methyltransferase
	Afu7g06360_T008	Afu7g06360	hypothetical protein
	Afu7g06360_T008	Afu7g06370	C6 transcription factor, putative
	Afu7g06360_T008	Afu7g06380	maltase
	Afu7g06360_T008	Afu7g06390	maltose permease
	Afu7g06360_T008	Afu7g06400	pectate lyase, putative
	Afu7g06360_T008	Afu7g06410	exo-polygalacturonase, putative
	Afu7g06360_T008	Afu7g06420	NADH-dependent flavin oxidoreductase, putative
	Afu7g06360_T008	Afu7g06430	BNR/Asp-box repeat domain protein
	Afu7g06500_T018	Afu7g06500	fungal specific transcription factor, putative
	Afu7g06500_T018	Afu7g06510	acyl-CoA dehydrogenase, putative
	Afu7g06500_T018	Afu7g06520	CAIB/BAIF family enzyme
	Afu7g06500_T018	Afu7g06530	hypothetical protein
	Afu7g06500_T018	Afu7g06540	low-specificity L-threonine aldolase, putative
	Afu7g06500_T018	Afu7g06550	fungal specific transcription factor, putative
	Afu7g06500_T018	Afu7g06570	zinc/cadmium resistance protein
	Afu7g06500_T018	Afu7g06580	isoamyl alcohol oxidase
	Afu7g06500_T018	Afu7g06590	conserved hypothetical protein
	Afu7g06500_T018	Afu7g06600	NADPH-dependent FMN reductase, putative
	Afu7g06500_T018	Afu7g06610	isochorismatase family hydrolase, putative
	Afu7g06500_T018	Afu7g06620	related to L-fucose permease, putative
	Afu7g06500_T018	Afu7g06630	cytochrome P450 monooxygenase, putative
	Afu7g06500_T018	Afu7g06640	hypothetical protein
	Afu7g06500_T018	Afu7g06650	alpha/beta hydrolase, putative
	Afu7g06500_T018	Afu7g06660	hypothetical protein
	Afu7g06500_T018	Afu7g06670	NACHT domain protein, putative
	Afu7g06500_T018	Afu7g06680	AAA family ATPase, putative
	Afu7g06920_T009	Afu7g06920	conserved hypothetical protein
	Afu7g06920_T009	Afu7g06930	hypothetical protein
	Afu7g06920_T009	Afu7g06935	reverse transcriptase, RNaseH
	Afu7g06920_T009	Afu7g06940	fungal specific transcription factor, putative
	Afu7g06920_T009	Afu7g06950	bphC
	Afu7g06920_T009	Afu7g06960	monooxygenase, putative
	Afu7g06920_T009	Afu7g06970	hypothetical protein
	Afu7g06920_T009	Afu7g06990	GDP-mannose 4,6-dehydratase, putative
	Afu7g06920_T009	Afu7g07000	fumarylacetoacetate hydrolase family protein
	Afu7g07030_T014	Afu7g07030	WD repeat protein
	Afu7g07030_T014	Afu7g07040	hypothetical protein
	Afu7g07030_T014	Afu7g07050	hypothetical protein
	Afu7g07030_T014	Afu7g07060	hypothetical protein
	Afu7g07030_T014	Afu7g07070	conserved hypothetical protein
	Afu7g07030_T014	Afu7g07080	conserved hypothetical protein
	Afu7g07030_T014	Afu7g07090	zinc knuckle domain protein
	Afu7g07030_T014	Afu7g07100	NACHT domain protein, putative
	Afu7g07030_T014	Afu7g07110	transposase, putative
	Afu7g07030_T014	Afu7g07120	metalloreductase, putative
	Afu7g07030_T014	Afu7g07130	hypothetical protein
	Afu7g07030_T014	Afu7g07140	hypothetical protein
	Afu7g07030_T014	Afu7g07170	reverse transcriptase/protease/endonuclease Pol,putative
	Afu7g07030_T014	Afu7g08200	reverse transcriptase, putative
	Afu7g08500_T008	Afu7g08500	NACHT domain protein, putative
	Afu7g08500_T008	Afu7g08510	alpha-1,3-glucanase, putative
	Afu7g08500_T008	Afu7g08520	hypothetical protein
	Afu7g08500_T008	Afu7g08530	hypothetical protein
	Afu7g08500_T008	Afu7g08540	ankyrin repeat protein
	Afu7g08500_T008	Afu7g08560	hypothetical protein
	Afu7g08500_T008	Afu7g08570	hypothetical protein
	Afu7g08500_T008	Afu7g08580	dynamin GTPase, putative
	Afu8g00120_T015	Afu8g00120	hypothetical protein
	Afu8g00120_T015	Afu8g00130	hypothetical protein
	Afu8g00120_T015	Afu8g00140	MFS transporter, putative
	Afu8g00120_T015	Afu8g00150	hypothetical protein
	Afu8g00120_T015	Afu8g00160	hypothetical protein
	Afu8g00120_T015	Afu8g00170	nonribosomal peptide synthase (NRPS), putative
	Afu8g00120_T015	Afu8g00180	hypothetical protein
	Afu8g00120_T015	Afu8g00190	cytochrome P450, putative
	Afu8g00120_T015	Afu8g00200	CalO6, putative
	Afu8g00120_T015	Afu8g00210	dimethylallyl tryptophan synthase, putative
	Afu8g00120_T015	Afu8g00220	cytochrome P450, putative
	Afu8g00120_T015	Afu8g00230	phytanoyl-CoA dioxygenase family protein
	Afu8g00120_T015	Afu8g00240	cytochrome P450 monooxygenase
	Afu8g00120_T015	Afu8g00250	tryptophan dimethylallyl transferase, putative
	Afu8g00120_T015	Afu8g00260	F-box domain and ankyrin repeat protein
	Afu8g00370_T021	Afu8g00370	polyketide synthase, putative
	Afu8g00370_T021	Afu8g00380	conserved hypothetical protein
	Afu8g00370_T021	Afu8g00390	O-methyltransferase
	Afu8g00370_T021	Afu8g00400	hypothetical protein
	Afu8g00370_T021	Afu8g00410	methionine aminopeptidase, type II, putative
	Afu8g00370_T021	Afu8g00420	C6 finger domain protein, putative
	Afu8g00370_T021	Afu8g00430	hypothetical protein
	Afu8g00370_T021	Afu8g00440	cyclohexanone 1,2-monooxygenase
	Afu8g00370_T021	Afu8g00460	methionine aminopeptidase, type I, putative
	Afu8g00370_T021	Afu8g00470	hypothetical protein
	Afu8g00370_T021	Afu8g00480	phytanoyl-CoA dioxygenase family protein
	Afu8g00370_T021	Afu8g00490	polyketide synthase, putative
	Afu8g00370_T021	Afu8g00500	acetate-CoA ligase, putative
	Afu8g00370_T021	Afu8g00510	O-methylsterigmatocystin oxidoreductase,putative
	Afu8g00370_T021	Afu8g00520	hypothetical protein
	Afu8g00370_T021	Afu8g00530	conserved hypothetical protein
	Afu8g00370_T021	Afu8g00540	Hybrid polyketide synthase/nonribosomal peptidesynthase, putative
	Afu8g00370_T021	Afu8g00550	hypothetical protein
	Afu8g00370_T021	Afu8g00560	cytochrome P450, putative
	Afu8g00370_T021	Afu8g00570	alpha/beta hydrolase, putative
	Afu8g00370_T021	Afu8g00580	translation elongation factor 1 gamma subunit,putative
	Afu8g00620_T005	Afu8g00620	dimethylallyl tryptophan synthase, putative
	Afu8g00620_T005	Afu8g00630	conserved hypothetical protein, putative
	Afu8g00620_T005	Afu8g00640	glycosyl transferase, putative
	Afu8g00620_T005	Afu8g00650	LPS glycosyltransferase, putative
	Afu8g00620_T005	Afu8g00660	solute transporter, putative
	Afu8g00890_T017	Afu8g00890	glucose transporter
	Afu8g00890_T017	Afu8g00900	cell surface antigen spherulin 4, putative
	Afu8g00890_T017	Afu8g00910	conserved hypothetical protein
	Afu8g00890_T017	Afu8g00920	UDP-glucose dehydrogenase Uxs2p
	Afu8g00890_T017	Afu8g00930	chitosanase, putative
	Afu8g00890_T017	Afu8g00940	MFS drug transporter, putative
	Afu8g00890_T017	Afu8g00950	hypothetical protein
	Afu8g00890_T017	Afu8g00960	cytochrome P450, putative
	Afu8g00890_T017	Afu8g00970	hypothetical protein
	Afu8g00890_T017	Afu8g00980	hypothetical protein
	Afu8g00890_T017	Afu8g00990	F-box domain protein
	Afu8g00890_T017	Afu8g01000	ankyrin repeat protein
	Afu8g00890_T017	Afu8g01010	thermophilic desulfurizing enzyme, TdsC protein
	Afu8g00890_T017	Afu8g01020	HET domain protein, putative
	Afu8g00890_T017	Afu8g01030	hypothetical protein
	Afu8g00890_T017	Afu8g01040	reverse transcriptase, RNaseH
	Afu8g00890_T017	Afu8g01050	lipH
	Afu8g01090_T015	Afu8g01090	thioredoxin, putative
	Afu8g01090_T015	Afu8g01100	Melibiase subfamily, putative
	Afu8g01090_T015	Afu8g01110	integral membrane protein, putative
	Afu8g01090_T015	Afu8g01120	hypothetical protein
	Afu8g01090_T015	Afu8g01130	alpha-galactosidase C
	Afu8g01090_T015	Afu8g01140	C6 transcription factor, putative
	Afu8g01090_T015	Afu8g01150	C6 transcription factor, putative
	Afu8g01090_T015	Afu8g01160	tartrate dehydrogenase (ttuC)
	Afu8g01090_T015	Afu8g01170	hypothetical protein
	Afu8g01090_T015	Afu8g01180	MFS sugar transporter, putative
	Afu8g01090_T015	Afu8g01190	MitR
	Afu8g01090_T015	Afu8g01200	hypothetical protein
	Afu8g01090_T015	Afu8g01210	enoyl-CoA hydratase/isomerase family protein
	Afu8g01090_T015	Afu8g01220	arthrofactin synthetase B
	Afu8g01090_T015	Afu8g01230	conserved transmembrane protein
	Afu8g01420_T009	Afu8g01420	quinone oxidoreductase, putative
	Afu8g01420_T009	Afu8g01430	oxidoreductase, zinc-binding dehydrogenasefamily, putative
	Afu8g01420_T009	Afu8g01440	C6 finger domain protein, putative
	Afu8g01420_T009	Afu8g01450	GABA permease, putative
	Afu8g01420_T009	Afu8g01460	hypothetical protein
	Afu8g01420_T009	Afu8g01470	flavin containing amine oxidase, putative
	Afu8g01420_T009	Afu8g01480	potassium channel, putative
	Afu8g01420_T009	Afu8g01490	Avicelase III
	Afu8g01420_T009	Afu8g01500	Pfs domain protein, putative
	Afu8g02140_T008	Afu8g02140	ankyrin repeat protein
	Afu8g02140_T008	Afu8g02150	acetylornithine aminotransferase, putative
	Afu8g02140_T008	Afu8g02160	aldehyde dehydrogenase family protein
	Afu8g02140_T008	Afu8g02170	C6 finger domain protein, putative
	Afu8g02140_T008	Afu8g02180	GABA permease
	Afu8g02140_T008	Afu8g02190	hypothetical protein
	Afu8g02140_T008	Afu8g02200	proline permease
	Afu8g02140_T008	Afu8g02210	alpha-ketoglutarate-dependent taurinedioxygenase
	Afu8g02260_T015	Afu8g02260	neutral amino acid permease
	Afu8g02260_T015	Afu8g02270	dihydrodipicolinate synthetase family protein
	Afu8g02260_T015	Afu8g02280	C6 transcription factor, putative
	Afu8g02260_T015	Afu8g02290	conserved hypothetical protein
	Afu8g02260_T015	Afu8g02300	FMN-dependent dehydrogenase family protein
	Afu8g02260_T015	Afu8g02310	aldehyde dehydrogenase ALDH
	Afu8g02260_T015	Afu8g02320	glycosyl transferase, group 2 family proteindomain protein
	Afu8g02260_T015	Afu8g02330	endoglucanase, putative
	Afu8g02260_T015	Afu8g02340	hypothetical protein
	Afu8g02260_T015	Afu8g02350	polyketide synthase, putative
	Afu8g02260_T015	Afu8g02360	TRI7
	Afu8g02260_T015	Afu8g02370	monooxygenase
	Afu8g02260_T015	Afu8g02380	monooxygenase
	Afu8g02260_T015	Afu8g02390	hypothetical protein
	Afu8g02260_T015	Afu8g02400	Geranylgeranylpyrophosphate Synthetase
	Afu8g02530_T018	Afu8g02530	extracellular lipase, putative
	Afu8g02530_T018	Afu8g02540	hypothetical protein
	Afu8g02530_T018	Afu8g02550	MFS peptide transporter, putative
	Afu8g02530_T018	Afu8g02560	glyceraldehyde-3-phosphate dehydrogenase,putative
	Afu8g02530_T018	Afu8g02570	monooxygenase, flavin-binding family
	Afu8g02530_T018	Afu8g02590	hypothetical protein
	Afu8g02530_T018	Afu8g02600	short-chain dehydrogenase/reductase 2, putative
	Afu8g02530_T018	Afu8g02610	cytochrome P450 monooxygenase, putative
	Afu8g02530_T018	Afu8g02620	CobW domain protein
	Afu8g02530_T018	Afu8g02630	extracellular exo-polygalacturonase, putative
	Afu8g02530_T018	Afu8g02640	C6 transcription factor, putative
	Afu8g02530_T018	Afu8g02650	ABC multidrug transporter, putative
	Afu8g02530_T018	Afu8g02660	chromate ion transporter, putative
	Afu8g02530_T018	Afu8g02670	conserved hypothetical protein
	Afu8g02530_T018	Afu8g02680	hypothetical protein
	Afu8g02530_T018	Afu8g02690	alphaN-acetylglucosamine transferase
	Afu8g02530_T018	Afu8g02700	repressor protein
	Afu8g02530_T018	Afu8g02710	C6 transcription factor, putative
	Afu8g04080_T005	Afu8g04080	betaine aldehyde dehydrogenase (BadH), putative
	Afu8g04080_T005	Afu8g04090	choline oxidase (CodA), putative
	Afu8g04080_T005	Afu8g04100	N-acetylglucosamine-6-phosphate deacetylase(NagA), putative
	Afu8g04080_T005	Afu8g04110	DUF895 domain membrane protein
	Afu8g04080_T005	Afu8g04120	carboxypeptidase S1, putative
	Afu8g04470_T005	Afu8g04470	MFS transporter, putative
	Afu8g04470_T005	Afu8g04480	hexose transporter protein
	Afu8g04470_T005	Afu8g04490	hypothetical protein
	Afu8g04470_T005	Afu8g04500	mannosyltransferase PMTI
	Afu8g04470_T005	Afu8g04510	pirin, putative
	Afu8g05710_T005	Afu8g05710	MFS sugar transporter Stl1, putative
	Afu8g05710_T005	Afu8g05720	DUF567 domain protein
	Afu8g05710_T005	Afu8g05730	tomatinase
	Afu8g05710_T005	Afu8g05740	RTA1 domain protein, putative
	Afu8g05710_T005	Afu8g05750	C6 finger domain protein, putative
	Afu8g05840_T004	Afu8g05840	fungal specific transcription factor, putative
	Afu8g05840_T004	Afu8g05850	FAD dependent oxidoreductase superfamily
	Afu8g05840_T004	Afu8g05860	aromatic amino acid and leucine permease
	Afu8g05840_T004	Afu8g05870	2-haloalkanoic acid dehalogenase, putative
	Afu8g06440_T003	Afu8g06440	fructosyl amine
	Afu8g06440_T003	Afu8g06450	iron-sulfur cluster-binding protein, rieskefamily domain protein
	Afu8g06440_T003	Afu8g06460	Fungal specific transcription factor domaincontaining protein
	Afu8g07200_T022	Afu8g07200	neutral amino acid permease
	Afu8g07200_T022	Afu8g07210	hydroxymethylglutaryl-CoA synthase
	Afu8g07200_T022	Afu8g07220	hypothetical protein
	Afu8g07200_T022	Afu8g07225	conserved hypothetical protein
	Afu8g07200_T022	Afu8g07230	C6 finger domain protein, putative
	Afu8g07200_T022	Afu8g07235	integral membrane protein, putative
	Afu8g07200_T022	Afu8g07240	maltose permease
	Afu8g07200_T022	Afu8g07250	Pectinesterase superfamily
	Afu8g07200_T022	Afu8g07260	conserved hypothetical protein
	Afu8g07200_T022	Afu8g07265	exopolygalacturonase PGX1
	Afu8g07200_T022	Afu8g07270	conserved hypothetical protein
	Afu8g07200_T022	Afu8g07280	C6 transcription factor, putative
	Afu8g07200_T022	Afu8g07290	hypothetical protein
	Afu8g07200_T022	Afu8g07300	alpha/beta hydrolase, putative
	Afu8g07200_T022	Afu8g07310	hypothetical protein
	Afu8g07200_T022	Afu8g07320	hypothetical protein
	Afu8g07200_T022	Afu8g07330	isoflavone reductase family protein
	Afu8g07200_T022	Afu8g07340	HET domain protein, putative
	Afu8g07200_T022	Afu8g07350	conserved hypothetical protein
	Afu8g07200_T022	Afu8g07360	C6 transcription factor, putative
	Afu8g07200_T022	Afu8g07370	conserved hypothetical protein
	Afu8g07200_T022	Afu8g07380	lipM, putative
