# Supplementary material for: Motif-Independent Prediction of a Secondary Metabolism Gene Cluster Using Comparative Genomics: Application to Sequenced Genomes of Aspergillus and Ten Other Filamentous Fungal Species
Source: DNA Res. 2014 Apr 11;21(4):447–57. doi: 10.1093/dnares/dsu010 (PMC4131838; doi:10.1093/dnares/dsu010)
Supplement: Supplementary Data [file supp_dsu010_dsu010supp_table4.xls]

## Sheet: afl_merge_cluster0202_10kb_0.25
	Suppelemtary Table S4. Clusters detected from the A. flavus genome
	ClusterID	GID	annotation
	AFLA_072320_T008	AFLA_072320	sugar transporter, putative
	AFLA_072320_T008	AFLA_072330	disulfide oxidoreductase, putative
	AFLA_072320_T008	AFLA_072340	alcohol dehydrogenase, putative
	AFLA_072320_T008	AFLA_072350	conserved hypothetical protein
	AFLA_072320_T008	AFLA_072360	benzoate 4-monooxygenase cytochrome P450, putative
	AFLA_072320_T008	AFLA_072370	hexokinase, putative
	AFLA_072320_T008	AFLA_072380	conserved hypothetical protein
	AFLA_072320_T008	AFLA_072390	srpk, putative
	AFLA_072430_T023	AFLA_072430	hypothetical protein
	AFLA_072430_T023	AFLA_072440	hypothetical protein
	AFLA_072430_T023	AFLA_072450	conserved hypothetical protein
	AFLA_072430_T023	AFLA_072460	conserved hypothetical protein
	AFLA_072430_T023	AFLA_072470	conserved hypothetical protein
	AFLA_072430_T023	AFLA_072480	conserved hypothetical protein
	AFLA_072430_T023	AFLA_072490	hypothetical protein
	AFLA_072430_T023	AFLA_072500	conserved hypothetical protein
	AFLA_072430_T023	AFLA_072510	hypothetical protein
	AFLA_072430_T023	AFLA_072520	3-hydroxyisobutyrate dehydrogenase, putative
	AFLA_072430_T023	AFLA_072530	allantoate permease, putative
	AFLA_072430_T023	AFLA_072540	3-hydroxyisobutyrate dehydrogenase, putative
	AFLA_072430_T023	AFLA_072550	dimethylaniline monooxygenase, putative
	AFLA_072430_T023	AFLA_072560	5-oxoprolinase, putative
	AFLA_072430_T023	AFLA_072570	conserved hypothetical protein
	AFLA_072430_T023	AFLA_072580	hypothetical protein
	AFLA_072430_T023	AFLA_072590	conserved hypothetical protein
	AFLA_072430_T023	AFLA_072600	uracil permease, putative
	AFLA_072430_T023	AFLA_072610	conserved hypothetical protein
	AFLA_072430_T023	AFLA_072620	proline-specific permease, putative
	AFLA_072430_T023	AFLA_072630	24-dehydrocholesterol reductase precursor, putative
	AFLA_072430_T023	AFLA_072640	gluconate 5-dehydrogenase, putative
	AFLA_072430_T023	AFLA_072650	salicylate hydroxylase, putative
	AFLA_072730_T020	AFLA_072730	amino acid transporter, putative
	AFLA_072730_T020	AFLA_072740	proline oxidase Put1, putative
	AFLA_072730_T020	AFLA_072750	pyrroline-5-carboxylate reductase, putative
	AFLA_072730_T020	AFLA_072760	conserved hypothetical protein
	AFLA_072730_T020	AFLA_072770	pyrroline-5-carboxylate dehydrogenase, putative
	AFLA_072730_T020	AFLA_072780	sarcosine oxidase, putative
	AFLA_072730_T020	AFLA_072790	conserved hypothetical protein
	AFLA_072730_T020	AFLA_072800	conserved hypothetical protein
	AFLA_072730_T020	AFLA_072810	conserved hypothetical protein
	AFLA_072730_T020	AFLA_072820	metallophosphoesterase domain-containing protein, putative
	AFLA_072730_T020	AFLA_072830	sugar transporter, putative
	AFLA_072730_T020	AFLA_072840	aconitase, putative
	AFLA_072730_T020	AFLA_072850	aconitase, mitochondrial, putative
	AFLA_072730_T020	AFLA_072860	conserved hypothetical protein
	AFLA_072730_T020	AFLA_072870	conserved hypothetical protein
	AFLA_072730_T020	AFLA_072880	conserved hypothetical protein
	AFLA_072730_T020	AFLA_072890	mitochondrial solute carrier, putative
	AFLA_072730_T020	AFLA_072900	conserved hypothetical protein
	AFLA_072730_T020	AFLA_072910	conserved hypothetical protein
	AFLA_072730_T020	AFLA_072920	amino acid transporter, putative
	AFLA_072980_T008	AFLA_072980	bicyclomycin resistance protein, putative
	AFLA_072980_T008	AFLA_072990	hypothetical protein
	AFLA_072980_T008	AFLA_073000	conserved hypothetical protein
	AFLA_072980_T008	AFLA_073010	conserved hypothetical protein
	AFLA_072980_T008	AFLA_073020	conserved hypothetical protein
	AFLA_072980_T008	AFLA_073030	amino acid transporter, putative
	AFLA_072980_T008	AFLA_073040	conserved hypothetical protein
	AFLA_072980_T008	AFLA_073050	monooxygenase, putative
	AFLA_073130_T006	AFLA_073130	cytochrome P450 oxidoreductase OrdA-like, putative
	AFLA_073130_T006	AFLA_073140	cytochrome P450, putative
	AFLA_073130_T006	AFLA_073150	SAM domain methyltransferase, putative
	AFLA_073130_T006	AFLA_073160	zinc/cadmium resistance protein
	AFLA_073130_T006	AFLA_073170	manganese ion homeostasis (Fr), putative
	AFLA_073130_T006	AFLA_073180	MFS monosaccharide transporter, putative
	AFLA_073340_T011	AFLA_073340	conserved hypothetical protein
	AFLA_073340_T011	AFLA_073350	protein kinase C substrate, putative
	AFLA_073340_T011	AFLA_073360	conserved hypothetical protein
	AFLA_073340_T011	AFLA_073370	prp4, putative
	AFLA_073340_T011	AFLA_073380	conserved hypothetical protein
	AFLA_073340_T011	AFLA_073390	3-oxoacyl-[acyl-carrier-protein] reductase, putative
	AFLA_073340_T011	AFLA_073400	topoisomerase family protein TRF4, putative
	AFLA_073340_T011	AFLA_073410	L-galactose dehydrogenase (L-GalDH), putative
	AFLA_073340_T011	AFLA_073420	cochaperone Pam16
	AFLA_073340_T011	AFLA_073430	integral peroxisomal membrane protein
	AFLA_073340_T011	AFLA_073440	C6 transcription factor, putative
	AFLA_073630_T006	AFLA_073630	Ste20-like serine/threonine protein kinase, putative
	AFLA_073630_T006	AFLA_073640	C6 transcription factor, putative
	AFLA_073630_T006	AFLA_073650	mandelate racemase/muconate lactonizing enzyme family protein
	AFLA_073630_T006	AFLA_073660	alcohol dehydrogenase
	AFLA_073630_T006	AFLA_073670	conserved hypothetical protein
	AFLA_073630_T006	AFLA_073680	alcohol dehydrogenase, putative
	AFLA_073870_T007	AFLA_073870	C6 transcription factor RegA, putative
	AFLA_073870_T007	AFLA_073880	short chain dehydrogenase, putative
	AFLA_073870_T007	AFLA_073890	conserved hypothetical protein
	AFLA_073870_T007	AFLA_073900	histidinol dehydrogenase, putative
	AFLA_073870_T007	AFLA_073910	salicylate hydroxylase, putative
	AFLA_073870_T007	AFLA_073920	short chain dehydrogenase, putative
	AFLA_073870_T007	AFLA_073930	MFS transporter, putative
	AFLA_074340_T009	AFLA_074340	conserved hypothetical protein
	AFLA_074340_T009	AFLA_074350	oxidoreductase, putative
	AFLA_074340_T009	AFLA_074360	streptomycin 3''-adenylyltransferase, putative
	AFLA_074340_T009	AFLA_074370	conserved hypothetical protein
	AFLA_074340_T009	AFLA_074380	salicylate hydroxylase, putative
	AFLA_074340_T009	AFLA_074390	hypothetical protein
	AFLA_074340_T009	AFLA_074400	conserved hypothetical protein
	AFLA_074340_T009	AFLA_074410	dihydrodipicolinate synthase, putative
	AFLA_074340_T009	AFLA_074420	conserved hypothetical protein
	AFLA_074540_T009	AFLA_074540	cytochrome P450, putative
	AFLA_074540_T009	AFLA_074560	cytochrome P450, putative
	AFLA_074540_T009	AFLA_074570	efflux pump antibiotic resistance protein, putative
	AFLA_074540_T009	AFLA_074580	short-chain dehydrogenases/reductase, putative
	AFLA_074540_T009	AFLA_074590	conserved hypothetical protein
	AFLA_074540_T009	AFLA_074600	conserved hypothetical protein
	AFLA_074540_T009	AFLA_074610	MFS transporter, putative
	AFLA_074540_T009	AFLA_074620	sodium/phosphate symporter, putative
	AFLA_074540_T009	AFLA_074630	MFS nicotinic acid transporter Tna1, putative
	AFLA_075280_T003	AFLA_075280	lignostilbene dioxygenase, putative
	AFLA_075280_T003	AFLA_075290	aldehyde dehydrogenase, putative
	AFLA_075280_T003	AFLA_075300	salicylate hydroxylase, putative
	AFLA_075650_T015	AFLA_075650	hypothetical protein
	AFLA_075650_T015	AFLA_075660	conserved hypothetical protein
	AFLA_075650_T015	AFLA_075670	monoxygenase, putative
	AFLA_075650_T015	AFLA_075680	conserved hypothetical protein
	AFLA_075650_T015	AFLA_075690	periplasmic beta-glucosidase precursor, putative
	AFLA_075650_T015	AFLA_075700	conserved hypothetical protein
	AFLA_075650_T015	AFLA_075710	D-aminoacylase, putative
	AFLA_075650_T015	AFLA_075720	short chain type dehydrogenase, putative
	AFLA_075650_T015	AFLA_075730	short chain dehydrogenase/reductase, putative
	AFLA_075650_T015	AFLA_075740	vitamin H transporter, putative
	AFLA_075650_T015	AFLA_075750	conserved hypothetical protein
	AFLA_075650_T015	AFLA_075760	conserved hypothetical protein
	AFLA_075650_T015	AFLA_075770	dienelactone hydrolase family protein
	AFLA_075650_T015	AFLA_075780	conserved hypothetical protein
	AFLA_075650_T015	AFLA_075800	conserved hypothetical protein
	AFLA_075880_T005	AFLA_075880	conserved hypothetical protein
	AFLA_075880_T005	AFLA_075890	conserved hypothetical protein
	AFLA_075880_T005	AFLA_075900	conserved hypothetical protein
	AFLA_075880_T005	AFLA_075910	methionine permease, putative
	AFLA_075880_T005	AFLA_075920	aldehyde reductase II
	AFLA_077020_T008	AFLA_077020	DNA damage-inducible v-SNARE binding protein Ddi1, putative
	AFLA_077020_T008	AFLA_077030	siderochrome-iron transporter Sit1, putative
	AFLA_077020_T008	AFLA_077040	pectate lyase, putative
	AFLA_077020_T008	AFLA_077050	conserved hypothetical protein
	AFLA_077020_T008	AFLA_077060	aldo/keto reductase, putative
	AFLA_077020_T008	AFLA_077070	hypothetical protein
	AFLA_077020_T008	AFLA_077080	conserved hypothetical protein
	AFLA_077020_T008	AFLA_077090	glycosyl hydrolase, putative
	AFLA_077140_T004	AFLA_077140	conserved hypothetical protein
	AFLA_077140_T004	AFLA_077150	amino acid transporter, putative
	AFLA_077140_T004	AFLA_077160	amine oxidase, putative
	AFLA_077140_T004	AFLA_077170	hypothetical protein
	AFLA_077220_T027	AFLA_077220	NADPH flavin oxidoreductase, putative
	AFLA_077220_T027	AFLA_077230	hypothetical protein
	AFLA_077220_T027	AFLA_077240	conserved hypothetical protein
	AFLA_077220_T027	AFLA_077250	fatty-acyl coenzyme A oxidase (Pox1), putative
	AFLA_077220_T027	AFLA_077260	aldo-keto reductase (YakC), putative
	AFLA_077220_T027	AFLA_077270	NADH-dependent flavin oxidoreductase, putative
	AFLA_077220_T027	AFLA_077280	acyl-CoA dehydrogenase, putative
	AFLA_077220_T027	AFLA_077290	UMTA methyltransferase family protein
	AFLA_077220_T027	AFLA_077300	sugar transporter, putative
	AFLA_077220_T027	AFLA_077310	conserved hypothetical protein
	AFLA_077220_T027	AFLA_077320	conserved hypothetical protein
	AFLA_077220_T027	AFLA_077330	thioesterase family protein
	AFLA_077220_T027	AFLA_077340	conserved hypothetical protein
	AFLA_077220_T027	AFLA_077350	conserved hypothetical protein
	AFLA_077220_T027	AFLA_077360	conserved hypothetical protein
	AFLA_077220_T027	AFLA_077370	conserved hypothetical protein
	AFLA_077220_T027	AFLA_077380	sugar transporter, putative
	AFLA_077220_T027	AFLA_077390	conserved hypothetical protein
	AFLA_077220_T027	AFLA_077400	monocarboxylate transporter, putative
	AFLA_077220_T027	AFLA_077410	acyl-CoA dehydrogenase, putative
	AFLA_077220_T027	AFLA_077420	CAIB/BAIF family enzyme
	AFLA_077220_T027	AFLA_077430	hypothetical protein
	AFLA_077220_T027	AFLA_077440	threonine aldolase, putative
	AFLA_077220_T027	AFLA_077450	cinnamoyl-CoA reductase, putative
	AFLA_077220_T027	AFLA_077460	ankyrin, putative
	AFLA_077220_T027	AFLA_077470	thimet oligopeptidase, putative
	AFLA_077220_T027	AFLA_077480	conserved hypothetical protein
	AFLA_077840_T022	AFLA_077840	endoglucanase, putative
	AFLA_077840_T022	AFLA_077850	phenylalanine ammonia-lyase, putative
	AFLA_077840_T022	AFLA_077860	conserved hypothetical protein
	AFLA_077840_T022	AFLA_077870	conserved hypothetical protein
	AFLA_077840_T022	AFLA_077880	K+ homeostasis protein Kha1, putative
	AFLA_077840_T022	AFLA_077890	conserved hypothetical protein
	AFLA_077840_T022	AFLA_077900	conserved hypothetical protein
	AFLA_077840_T022	AFLA_077910	alpha-1,3-glucanase, putative
	AFLA_077840_T022	AFLA_077920	glutamate decarboxylase
	AFLA_077840_T022	AFLA_077930	conserved hypothetical protein
	AFLA_077840_T022	AFLA_077940	hypothetical protein
	AFLA_077840_T022	AFLA_077950	toxin biosynthesis protein (Tri7), putative
	AFLA_077840_T022	AFLA_077960	conserved hypothetical protein
	AFLA_077840_T022	AFLA_077970	Rieske 2Fe-2S family protein, putative
	AFLA_077840_T022	AFLA_077980	conserved hypothetical protein
	AFLA_077840_T022	AFLA_077990	zinc-binding oxidoreductase ToxD, putative
	AFLA_077840_T022	AFLA_078000	conserved hypothetical protein
	AFLA_077840_T022	AFLA_078010	sugar transporter, putative
	AFLA_077840_T022	AFLA_078020	hypothetical protein
	AFLA_077840_T022	AFLA_078030	conserved hypothetical protein
	AFLA_077840_T022	AFLA_078040	(S)-2-haloacid dehalogenase IVA, putative
	AFLA_077840_T022	AFLA_078050	cytochrome P450 monooxygenase, putative
	AFLA_079180_T007	AFLA_079180	ankyrin, putative
	AFLA_079180_T007	AFLA_079190	acetoacetyl-CoA synthase
	AFLA_079180_T007	AFLA_079200	N-ethylmaleimide reductase, putative
	AFLA_079180_T007	AFLA_079210	ankyrin repeat-containing protein, putative
	AFLA_079180_T007	AFLA_079220	glucose dehydrogenase, putative
	AFLA_079180_T007	AFLA_079230	hypothetical protein
	AFLA_079180_T007	AFLA_079240	monocarboxylate transporter, putative
	AFLA_079290_T006	AFLA_079290	aldehyde dehydrogenase (AldH12), putative
	AFLA_079290_T006	AFLA_079300	2-amino-3-carboxymuconate-6-semialdehyde decarboxylase, putative
	AFLA_079290_T006	AFLA_079310	3-hydroxyanthranilate 3,4-dioxygenase, putative
	AFLA_079290_T006	AFLA_079320	conserved hypothetical protein
	AFLA_079290_T006	AFLA_079330	amino acid transporter, putative
	AFLA_079290_T006	AFLA_079340	dienelactone hydrolase, putative
	AFLA_079360_T009	AFLA_079360	PKS-like enzyme, putative
	AFLA_079360_T009	AFLA_079370	hypothetical protein
	AFLA_079360_T009	AFLA_079380	NRPS-like enzyme, putative
	AFLA_079360_T009	AFLA_079390	hypothetical protein
	AFLA_079360_T009	AFLA_079400	NRPS-like enzyme, putative
	AFLA_079360_T009	AFLA_079410	MFS transporter, putative
	AFLA_079360_T009	AFLA_079420	conserved hypothetical protein
	AFLA_079360_T009	AFLA_079430	amidase, putative
	AFLA_079360_T009	AFLA_079440	allantoate permease, putative
	AFLA_079930_T004	AFLA_079930	beta-mannosidase, putative
	AFLA_079930_T004	AFLA_079940	hypothetical protein
	AFLA_079930_T004	AFLA_079950	cytochrome B2, putative
	AFLA_079930_T004	AFLA_079960	sugar transporter, putative
	AFLA_080760_T004	AFLA_080760	TPR domain protein
	AFLA_080760_T004	AFLA_080770	2-nitropropane dioxygenase precursor, putative
	AFLA_080760_T004	AFLA_080780	hypothetical protein
	AFLA_080760_T004	AFLA_080790	TPR domain protein
	AFLA_082070_T019	AFLA_082070	pantothenate transporter, putative
	AFLA_082070_T019	AFLA_082080	alpha/beta hydrolase, putative
	AFLA_082070_T019	AFLA_082090	conserved hypothetical protein
	AFLA_082070_T019	AFLA_082100	conserved hypothetical protein
	AFLA_082070_T019	AFLA_082110	wd40 protein, putative
	AFLA_082070_T019	AFLA_082120	hypothetical protein
	AFLA_082070_T019	AFLA_082130	hypothetical protein
	AFLA_082070_T019	AFLA_082140	hypothetical protein
	AFLA_082070_T019	AFLA_082150	polyketide synthase, putative
	AFLA_082070_T019	AFLA_082160	MFS glucose transporter, putative
	AFLA_082070_T019	AFLA_082170	efflux pump antibiotic resistance protein, putative
	AFLA_082070_T019	AFLA_082180	hypothetical protein
	AFLA_082070_T019	AFLA_082190	conserved hypothetical protein
	AFLA_082070_T019	AFLA_082200	AAA family ATPase, putative
	AFLA_082070_T019	AFLA_082210	conserved hypothetical protein
	AFLA_082070_T019	AFLA_082220	short-chain dehydrogenase, putative
	AFLA_082070_T019	AFLA_082230	pantothenate transporter, putative
	AFLA_082070_T019	AFLA_082240	conserved hypothetical protein
	AFLA_082070_T019	AFLA_082250	GMC oxidoreductase, putative
	AFLA_082450_T004	AFLA_082450	bicyclomycin resistance protein, putative
	AFLA_082450_T004	AFLA_082460	conserved hypothetical protein
	AFLA_082450_T004	AFLA_082470	AMP dependent CoA ligase, putative
	AFLA_082450_T004	AFLA_082480	NRPS-like enzyme, putative
	AFLA_084780_T015	AFLA_084780	N-acylethanolamine amidohydrolase, putative
	AFLA_084780_T015	AFLA_084790	GPI anchor biosynthesis protein Gwt1, putative
	AFLA_084780_T015	AFLA_084800	hypothetical protein
	AFLA_084780_T015	AFLA_084810	conserved hypothetical protein
	AFLA_084780_T015	AFLA_084820	acyl-CoA dehydrogenase, putative
	AFLA_084780_T015	AFLA_084830	hypothetical protein
	AFLA_084780_T015	AFLA_084840	conserved hypothetical protein
	AFLA_084780_T015	AFLA_084850	serine/threonine protein kinase (Kin4), putative
	AFLA_084780_T015	AFLA_084860	conserved hypothetical protein
	AFLA_084780_T015	AFLA_084870	hypothetical protein
	AFLA_084780_T015	AFLA_084880	mitochondrial inheritance component mdm12
	AFLA_084780_T015	AFLA_084890	aspartyl protease, putative
	AFLA_084780_T015	AFLA_084900	GTPase activating protein Sar1, putative
	AFLA_084780_T015	AFLA_084910	exosome complex exonuclease Rrp6, putative
	AFLA_084780_T015	AFLA_084920	N-acetylglucosaminyl transferase component Gpi1
	AFLA_087270_T006	AFLA_087270	transporter, putative
	AFLA_087270_T006	AFLA_087280	alpha-ketoglutarate-dependent taurine dioxygenase
	AFLA_087270_T006	AFLA_087290	hypothetical protein
	AFLA_087270_T006	AFLA_087300	conserved hypothetical protein
	AFLA_087270_T006	AFLA_087310	conserved hypothetical protein
	AFLA_087270_T006	AFLA_087320	GABA permease GabA
	AFLA_022810_T005	AFLA_022810	sugar transporter, putative
	AFLA_022810_T005	AFLA_022820	conserved hypothetical protein
	AFLA_022810_T005	AFLA_022830	conserved hypothetical protein
	AFLA_022810_T005	AFLA_022840	allantoate permease, putative
	AFLA_022810_T005	AFLA_022850	conserved hypothetical protein
	AFLA_023020_T004	AFLA_023020	NRPS-like enzyme, putative
	AFLA_023020_T004	AFLA_023030	cytochrome P450 oxidoreductase GliC-like, putative
	AFLA_023020_T004	AFLA_023040	C6 transcription factor, putative
	AFLA_023020_T004	AFLA_023050	MFS transporter, putative
	AFLA_023400_T003	AFLA_023400	pantothenate transporter, putative
	AFLA_023400_T003	AFLA_023410	hypothetical protein
	AFLA_023400_T003	AFLA_023420	fungal specific transcription factor, putative
	AFLA_023460_T008	AFLA_023460	alpha-1,3-glucan synthase Ags1
	AFLA_023460_T008	AFLA_023470	hypothetical protein
	AFLA_023460_T008	AFLA_023480	alpha-amylase, putative
	AFLA_023460_T008	AFLA_023490	alpha-amylase, putative
	AFLA_023460_T008	AFLA_023500	extracellular conserved serine-rich protein
	AFLA_023460_T008	AFLA_023510	UDP-galactose 4-epimerase, putative
	AFLA_023460_T008	AFLA_023520	adenosine deaminase, putative
	AFLA_023460_T008	AFLA_023530	alcohol dehydrogenase, putative
	AFLA_023880_T053	AFLA_023880	conserved hypothetical protein
	AFLA_023880_T053	AFLA_023890	conserved hypothetical protein
	AFLA_023880_T053	AFLA_023900	hypothetical protein
	AFLA_023880_T053	AFLA_023910	conserved hypothetical protein
	AFLA_023880_T053	AFLA_023920	hypothetical protein
	AFLA_023880_T053	AFLA_023930	conserved hypothetical protein
	AFLA_023880_T053	AFLA_023940	hypothetical protein
	AFLA_023880_T053	AFLA_023950	conserved hypothetical protein
	AFLA_023880_T053	AFLA_023960	dihydrodipicolinate synthetase family protein
	AFLA_023880_T053	AFLA_023970	C6 transcription factor, putative
	AFLA_023880_T053	AFLA_023980	MFS transporter, putative
	AFLA_023880_T053	AFLA_023990	conserved hypothetical protein
	AFLA_023880_T053	AFLA_024000	FAD dependent oxidoreductase superfamily
	AFLA_023880_T053	AFLA_024010	amino-acid permease, putative
	AFLA_023880_T053	AFLA_024020	amino acid permease, putative
	AFLA_023880_T053	AFLA_024030	2-haloalkanoic acid dehalogenase, putative
	AFLA_023880_T053	AFLA_024040	fungal specific transcription factor, putative
	AFLA_023880_T053	AFLA_024050	secretory lipase, putative
	AFLA_023880_T053	AFLA_024060	nonspecific lipid-transfer protein, putative
	AFLA_023880_T053	AFLA_024070	cytochrome P450, putative
	AFLA_023880_T053	AFLA_024080	cytochrome p450, putative
	AFLA_023880_T053	AFLA_024090	efflux pump antibiotic resistance protein, putative
	AFLA_023880_T053	AFLA_024100	conserved hypothetical protein
	AFLA_023880_T053	AFLA_024110	set and mynd domain containing protein, putative
	AFLA_023880_T053	AFLA_024120	conserved hypothetical protein
	AFLA_023880_T053	AFLA_024130	conserved hypothetical protein
	AFLA_023880_T053	AFLA_024140	xenobiotic compound monooxygenase, DszA family, putative
	AFLA_023880_T053	AFLA_024150	urea active transporter, putative
	AFLA_023880_T053	AFLA_024160	kinesin light chain, putative
	AFLA_023880_T053	AFLA_024170	glucose-methanol-choline (gmc) oxidoreductase, putative
	AFLA_023880_T053	AFLA_024180	conserved hypothetical protein
	AFLA_023880_T053	AFLA_024190	conserved hypothetical protein
	AFLA_023880_T053	AFLA_024200	polyamine transporter, putative
	AFLA_023880_T053	AFLA_024210	cytochrome P450, putative
	AFLA_023880_T053	AFLA_024220	conserved hypothetical protein
	AFLA_023880_T053	AFLA_024230	conserved hypothetical protein
	AFLA_023880_T053	AFLA_024240	conserved hypothetical protein
	AFLA_023880_T053	AFLA_024250	general amidase, putative
	AFLA_023880_T053	AFLA_024260	glycosyl hydrolase, putative
	AFLA_023880_T053	AFLA_024270	aryl-alcohol dehydrogenase, putative
	AFLA_023880_T053	AFLA_024280	cell wall glycosyl hydrolase Dfg5, putative
	AFLA_023880_T053	AFLA_024290	alcohol dehydrogenase, putative
	AFLA_023880_T053	AFLA_024300	amidase, putative
	AFLA_023880_T053	AFLA_024310	hypothetical protein
	AFLA_023880_T053	AFLA_024320	conserved hypothetical protein
	AFLA_023880_T053	AFLA_024330	phosphate transporter, putative
	AFLA_023880_T053	AFLA_024340	conserved hypothetical protein
	AFLA_023880_T053	AFLA_024350	daf-9 isoform A, putative
	AFLA_023880_T053	AFLA_024360	CorA family metal ion transporter, putative
	AFLA_023880_T053	AFLA_024370	MFS pantothenate transporter, putative
	AFLA_023880_T053	AFLA_024380	fatty-acid amide hydrolase, putative
	AFLA_023880_T053	AFLA_024390	pantothenate transporter, putative
	AFLA_023880_T053	AFLA_024400	conserved hypothetical protein
	AFLA_026380_T005	AFLA_026380	polyubiquitin UbiD/Ubi4, putative
	AFLA_026380_T005	AFLA_026390	RING and UBP finger domain protein, putative
	AFLA_026380_T005	AFLA_026400	3-demethylubiquinone-9 3-methyltransferase
	AFLA_026380_T005	AFLA_026410	C2H2 finger domain protein, putative
	AFLA_026380_T005	AFLA_026420	YagE family protein
	AFLA_026780_T006	AFLA_026780	steroid alpha reductase family protein
	AFLA_026780_T006	AFLA_026790	fatty acid oxygenase PpoA, putative
	AFLA_026780_T006	AFLA_026800	conserved hypothetical protein
	AFLA_026780_T006	AFLA_026810	ubiquitin-protein ligase (Tom1), putative
	AFLA_026780_T006	AFLA_026820	phosphoribosyl diphosphate synthase isoform 4
	AFLA_026780_T006	AFLA_026830	40S ribosomal protein S6
	AFLA_028010_T003	AFLA_028010	conserved hypothetical protein
	AFLA_028010_T003	AFLA_028020	sugar transporter, putative
	AFLA_028010_T003	AFLA_028030	C6 transcription factor, putative
	AFLA_028250_T008	AFLA_028250	C6 transcription factor Prf, putative
	AFLA_028250_T008	AFLA_028260	exo-beta-1,3-glucanase (Exg1), putative
	AFLA_028250_T008	AFLA_028270	esterase family protein
	AFLA_028250_T008	AFLA_028280	symbiotic chitinase, putative
	AFLA_028250_T008	AFLA_028290	conserved hypothetical protein
	AFLA_028250_T008	AFLA_028300	muramidase, putative
	AFLA_028250_T008	AFLA_028310	conserved hypothetical protein
	AFLA_028250_T008	AFLA_028320	vanillin dehydrogenase, putative
	AFLA_029750_T009	AFLA_029750	conserved hypothetical protein
	AFLA_029750_T009	AFLA_029760	small monomeric GTPase SarA, putative
	AFLA_029750_T009	AFLA_029770	Leucine Rich Repeat domain protein
	AFLA_029750_T009	AFLA_029780	Patatin-like serine hydrolase, putative
	AFLA_029750_T009	AFLA_029790	hypothetical protein
	AFLA_029750_T009	AFLA_029800	phospholipase D precursor, putative
	AFLA_029750_T009	AFLA_029810	RNA polymerase III transcription factor TFIIIC subunit Tfc4
	AFLA_029750_T009	AFLA_029820	SAM domain protein
	AFLA_029750_T009	AFLA_029830	ankyrin 2,3/unc44, putative
	AFLA_032120_T008	AFLA_032120	conserved hypothetical protein
	AFLA_032120_T008	AFLA_032130	hemolysin-III channel protein Izh2, putative
	AFLA_032120_T008	AFLA_032140	conserved hypothetical protein
	AFLA_032120_T008	AFLA_032150	C6 finger domain protein, putative
	AFLA_032120_T008	AFLA_032160	3-oxoacyl-(acyl-carrier-protein) reductase, putative
	AFLA_032120_T008	AFLA_032170	protein serine/threonine kinase (Ran1), putative
	AFLA_032120_T008	AFLA_032180	hypothetical protein
	AFLA_032120_T008	AFLA_032190	serine/threonine protein kinase (Prp4), putative
	AFLA_032350_T017	AFLA_032350	non-muscle caldesmon, putative
	AFLA_032350_T017	AFLA_032360	hypothetical protein
	AFLA_032350_T017	AFLA_032370	Rho GTPase Rho 2, putative
	AFLA_032350_T017	AFLA_032380	conserved hypothetical protein
	AFLA_032350_T017	AFLA_032390	conserved hypothetical protein
	AFLA_032350_T017	AFLA_032400	hypothetical protein
	AFLA_032350_T017	AFLA_032410	conserved hypothetical protein
	AFLA_032350_T017	AFLA_032420	conserved hypothetical protein
	AFLA_032350_T017	AFLA_032430	conserved hypothetical protein
	AFLA_032350_T017	AFLA_032440	conserved hypothetical protein
	AFLA_032350_T017	AFLA_032450	MFS monocarboxylate transporter (Mct), putative
	AFLA_032350_T017	AFLA_032460	pterin-4-alpha-carbinolamine dehydratase, putative
	AFLA_032350_T017	AFLA_032470	phosphoglycolate phosphatase, putative
	AFLA_032350_T017	AFLA_032480	RING finger domain protein
	AFLA_032350_T017	AFLA_032490	elongation of fatty acids protein, putative
	AFLA_032350_T017	AFLA_032500	glyoxylate carboligase, putative
	AFLA_032350_T017	AFLA_032510	galactokinase
	AFLA_033260_T008	AFLA_033260	ubiquitin-protein ligase Sel1/Ubx2, putative
	AFLA_033260_T008	AFLA_033270	DNA-dependent RNA polymerase II largest subunit, putative
	AFLA_033260_T008	AFLA_033280	WD repeat protein
	AFLA_033260_T008	AFLA_033290	regulator of secondary metabolism LaeA
	AFLA_033260_T008	AFLA_033300	hypothetical protein
	AFLA_033260_T008	AFLA_033310	hypothetical protein
	AFLA_033260_T008	AFLA_033320	conserved hypothetical protein
	AFLA_033260_T008	AFLA_033330	tRNAHis guanylyltransferase Thg1, putative
	AFLA_033520_T010	AFLA_033520	ubiquitin-like protein DskB, putative
	AFLA_033520_T010	AFLA_033530	nuclear mRNA splicing factor, putative
	AFLA_033520_T010	AFLA_033540	arrestin (or S-antigen), N-terminal domain protein
	AFLA_033520_T010	AFLA_033550	brain chitinase and chia, putative
	AFLA_033520_T010	AFLA_033560	conserved hypothetical protein
	AFLA_033520_T010	AFLA_033570	SSU processome component Utp10, putative
	AFLA_033520_T010	AFLA_033580	conserved hypothetical protein
	AFLA_033520_T010	AFLA_033590	NADPH oxidase (NoxA), putative
	AFLA_033520_T010	AFLA_033600	conserved hypothetical protein
	AFLA_033520_T010	AFLA_033610	mismatch-specific thymine-DNA glycosylase, putative
	AFLA_033740_T008	AFLA_033740	CECR1 family adenosine deaminase, putative
	AFLA_033740_T008	AFLA_033750	H+/nucleoside cotransporter
	AFLA_033740_T008	AFLA_033760	ubiquitin conjugating enzyme (UbcK), putative
	AFLA_033740_T008	AFLA_033770	serine/threonine protein kinase, putative
	AFLA_033740_T008	AFLA_033780	conserved hypothetical protein
	AFLA_033740_T008	AFLA_033790	3,4-dihydroxy-2-butanone 4-phosphate synthase
	AFLA_033740_T008	AFLA_033800	transcription initiation factor TFIIE, beta subunit, putative
	AFLA_033740_T008	AFLA_033810	filament-forming protein (Tpr/p270), putative
	AFLA_035430_T011	AFLA_035430	2-deoxy-D-gluconate 3-dehydrogenase, putative
	AFLA_035430_T011	AFLA_035440	mandelate racemase/muconate lactonizing enzyme family protein
	AFLA_035430_T011	AFLA_035450	MFS allantoate transporter, putative
	AFLA_035430_T011	AFLA_035460	ketopantoate reductase family protein, putative
	AFLA_035430_T011	AFLA_035470	L-lactate dehydrogenase, putative
	AFLA_035430_T011	AFLA_035480	vacuolar sorting-associated protein (Vps27), putative
	AFLA_035430_T011	AFLA_035490	ubiquitin C-terminal hydrolase, putative
	AFLA_035430_T011	AFLA_035500	cytochrome b5, putative
	AFLA_035430_T011	AFLA_035510	RNA binding effector protein Scp160, putative
	AFLA_035430_T011	AFLA_035520	nucleoside transporter, putative
	AFLA_035430_T011	AFLA_035530	serine/threonine kinase Ste20
	AFLA_035590_T007	AFLA_035590	C6 transcription factor, putative
	AFLA_035590_T007	AFLA_035600	hypothetical protein
	AFLA_035590_T007	AFLA_035610	DUF967 domain protein
	AFLA_035590_T007	AFLA_035620	Hsp70 chaperone BiP/Kar2, putative
	AFLA_035590_T007	AFLA_035630	conserved hypothetical protein
	AFLA_035590_T007	AFLA_035640	MFS sugar transporter, putative
	AFLA_035590_T007	AFLA_035650	cytochrome P450, putative
	AFLA_036730_T005	AFLA_036730	cell division control protein 2 kinase, putative
	AFLA_036730_T005	AFLA_036740	oxidoreductase, 2OG-Fe(II) oxygenase family
	AFLA_036730_T005	AFLA_036750	ATP-binding cassette transporter, putative
	AFLA_036730_T005	AFLA_036760	conserved hypothetical protein
	AFLA_036730_T005	AFLA_036780	general amidase GmdA, putative
	AFLA_036910_T006	AFLA_036910	ankyrin repeat-containing protein, putative
	AFLA_036910_T006	AFLA_036920	ankyrin repeat-containing protein, putative
	AFLA_036910_T006	AFLA_036930	conserved hypothetical protein
	AFLA_036910_T006	AFLA_036940	cytochrome P450 monooxygenase, putative
	AFLA_036910_T006	AFLA_036950	hypothetical protein
	AFLA_036910_T006	AFLA_036960	O-methyltransferase, putative
	AFLA_013020_T013	AFLA_013020	efflux pump antibiotic resistance protein, putative
	AFLA_013020_T013	AFLA_013030	conserved hypothetical protein
	AFLA_013020_T013	AFLA_013040	conserved hypothetical protein
	AFLA_013020_T013	AFLA_013050	conserved hypothetical protein
	AFLA_013020_T013	AFLA_013060	conserved hypothetical protein
	AFLA_013020_T013	AFLA_013070	sugar transporter, putative
	AFLA_013020_T013	AFLA_013080	conserved hypothetical protein
	AFLA_013020_T013	AFLA_013090	fungal specific transcription factor, putative
	AFLA_013020_T013	AFLA_013100	conserved hypothetical protein
	AFLA_013020_T013	AFLA_013110	efflux pump antibiotic resistance protein, putative
	AFLA_013020_T013	AFLA_013120	conserved hypothetical protein
	AFLA_013020_T013	AFLA_013130	hypothetical protein
	AFLA_013020_T013	AFLA_013140	conserved hypothetical protein
	AFLA_013230_T009	AFLA_013230	steroid monooxygenase, putative
	AFLA_013230_T009	AFLA_013240	C6 transcription factor, putative
	AFLA_013230_T009	AFLA_013250	maltose permease, putative
	AFLA_013230_T009	AFLA_013260	conserved hypothetical protein
	AFLA_013230_T009	AFLA_013270	conserved hypothetical protein
	AFLA_013230_T009	AFLA_013280	class V chitinase, putative
	AFLA_013230_T009	AFLA_013290	conserved hypothetical protein
	AFLA_013230_T009	AFLA_013300	oxidoreductase, 2-nitropropane dioxygenase family, putative
	AFLA_013230_T009	AFLA_013310	conserved hypothetical protein
	AFLA_013630_T004	AFLA_013630	conserved hypothetical protein
	AFLA_013630_T004	AFLA_013640	hypothetical protein
	AFLA_013630_T004	AFLA_013650	allantoate permease, putative
	AFLA_013630_T004	AFLA_013660	amidohydrolase amhX, putative
	AFLA_013740_T012	AFLA_013740	Acid phosphatase precursor, putative
	AFLA_013740_T012	AFLA_013750	NPP1 domain protein, putative
	AFLA_013740_T012	AFLA_013760	endo-1,4-beta-glucanase, putative
	AFLA_013740_T012	AFLA_013770	conserved hypothetical protein
	AFLA_013740_T012	AFLA_013780	conserved hypothetical protein
	AFLA_013740_T012	AFLA_013790	conserved hypothetical protein
	AFLA_013740_T012	AFLA_013800	monocarboxylate transporter, putative
	AFLA_013740_T012	AFLA_013810	hypothetical protein
	AFLA_013740_T012	AFLA_013820	MFS myo-inositol transporter, putative
	AFLA_013740_T012	AFLA_013830	amino acid transporter, putative
	AFLA_013740_T012	AFLA_013840	conserved hypothetical protein
	AFLA_013740_T012	AFLA_013850	UDP-glucose dehydrogenase/UDP-mannac dehydrogenase, putative
	AFLA_014120_T009	AFLA_014120	conserved hypothetical protein
	AFLA_014120_T009	AFLA_014130	conserved hypothetical protein
	AFLA_014120_T009	AFLA_014140	aldehyde dehydrogenase family protein, putative
	AFLA_014120_T009	AFLA_014150	conserved hypothetical protein
	AFLA_014120_T009	AFLA_014160	alcohol dehydrogenase, putative
	AFLA_014120_T009	AFLA_014170	conserved hypothetical protein
	AFLA_014120_T009	AFLA_014180	conserved hypothetical protein
	AFLA_014120_T009	AFLA_014190	beta-glucosidase, putative
	AFLA_014120_T009	AFLA_014200	sugar transporter, putative
	AFLA_014270_T005	AFLA_014270	C6 transcription factor, putative
	AFLA_014270_T005	AFLA_014280	conserved hypothetical protein
	AFLA_014270_T005	AFLA_014290	conserved hypothetical protein
	AFLA_014270_T005	AFLA_014300	sodium bile acid symporter family protein
	AFLA_014270_T005	AFLA_014310	acyl-CoA dehydrogenase family protein
	AFLA_014420_T008	AFLA_014420	gluconate 5-dehydrogenase, putative
	AFLA_014420_T008	AFLA_014430	arylesterase/monoxygenase
	AFLA_014420_T008	AFLA_014440	conserved hypothetical protein
	AFLA_014420_T008	AFLA_014450	conserved hypothetical protein
	AFLA_014420_T008	AFLA_014460	dimethylaniline monooxygenase, putative
	AFLA_014420_T008	AFLA_014470	oxidoreductase, short-chain dehydrogenase/reductase family, putative
	AFLA_014420_T008	AFLA_014480	3-oxoacyl-[acyl-carrier-protein] reductase, putative
	AFLA_014420_T008	AFLA_014490	conserved hypothetical protein
	AFLA_015260_T005	AFLA_015260	short chain dehydrogenase/oxidoreductase, putative
	AFLA_015260_T005	AFLA_015270	MFS transporter, putative
	AFLA_015260_T005	AFLA_015280	hypothetical protein
	AFLA_015260_T005	AFLA_015290	conserved hypothetical protein
	AFLA_015260_T005	AFLA_015300	L-lactate dehydrogenase, putative
	AFLA_015540_T011	AFLA_015540	amino acid transporter, putative
	AFLA_015540_T011	AFLA_015550	MFS sugar transporter, putative
	AFLA_015540_T011	AFLA_015560	hypothetical protein
	AFLA_015540_T011	AFLA_015570	conserved hypothetical protein
	AFLA_015540_T011	AFLA_015580	sorbitol/xylulose reductase Sou1-like, putative
	AFLA_015540_T011	AFLA_015590	conserved hypothetical protein
	AFLA_015540_T011	AFLA_015600	MFS transporter family protein, putative
	AFLA_015540_T011	AFLA_015610	conserved hypothetical protein
	AFLA_015540_T011	AFLA_015620	conserved hypothetical protein
	AFLA_015540_T011	AFLA_015630	conserved hypothetical protein
	AFLA_015540_T011	AFLA_015640	kinesin, putative
	AFLA_015740_T010	AFLA_015740	cytochrome P450 benzoate 4-monooxygenase, putative
	AFLA_015740_T010	AFLA_015750	conserved hypothetical protein
	AFLA_015740_T010	AFLA_015760	oligomycin resistance ATP-dependent permease yor1, putative
	AFLA_015740_T010	AFLA_015770	ABC transporter, putative
	AFLA_015740_T010	AFLA_015780	small oligopeptide transporter, OPT family
	AFLA_015740_T010	AFLA_015790	C6 transcription factor (Leu3), putative
	AFLA_015740_T010	AFLA_015800	DUF636 domain protein
	AFLA_015740_T010	AFLA_015810	citrate synthase, putative
	AFLA_015740_T010	AFLA_015820	hypothetical protein
	AFLA_015740_T010	AFLA_015830	MFS efflux transporter, putative
	AFLA_015860_T012	AFLA_015860	aconitase, putative
	AFLA_015860_T012	AFLA_015870	conserved hypothetical protein
	AFLA_015860_T012	AFLA_015880	ATP-binding cassette transporter, putative
	AFLA_015860_T012	AFLA_015890	C2H2 finger domain protein, putative
	AFLA_015860_T012	AFLA_015900	carboxyphosphonoenolpyruvate mutase, putative
	AFLA_015860_T012	AFLA_015910	MFS transporter, putative
	AFLA_015860_T012	AFLA_015920	C6 transcription factor Aro80, putative
	AFLA_015860_T012	AFLA_015930	NAD dependent epimerase/dehydratase, putative
	AFLA_015860_T012	AFLA_015940	6-hydroxy-D-nicotine oxidase, putative
	AFLA_015860_T012	AFLA_015950	hypothetical protein
	AFLA_015860_T012	AFLA_015960	hypothetical protein
	AFLA_015860_T012	AFLA_015970	1-aminocyclopropane-1-carboxylate oxidase, putative
	AFLA_016070_T006	AFLA_016070	oxidoreductase, short chain dehydrogenase/reductase family, putative
	AFLA_016070_T006	AFLA_016080	hypothetical protein
	AFLA_016070_T006	AFLA_016090	conserved hypothetical protein
	AFLA_016070_T006	AFLA_016100	glucose-methanol-choline (gmc) oxidoreductase, putative
	AFLA_016070_T006	AFLA_016110	glucose dehydrogenase, putative
	AFLA_016070_T006	AFLA_016120	O-methyltransferase family protein
	AFLA_016150_T018	AFLA_016150	lipase, putative
	AFLA_016150_T018	AFLA_016160	conserved hypothetical protein
	AFLA_016150_T018	AFLA_016170	AMP dependent CoA ligase, putative
	AFLA_016150_T018	AFLA_016180	hypothetical protein
	AFLA_016150_T018	AFLA_016190	conserved hypothetical protein
	AFLA_016150_T018	AFLA_016200	bypass of stop codon protein, putative
	AFLA_016150_T018	AFLA_016210	arabinosidase, putative
	AFLA_016150_T018	AFLA_016220	conserved hypothetical protein
	AFLA_016150_T018	AFLA_016230	cortactin-binding protein, putative
	AFLA_016150_T018	AFLA_016240	conserved hypothetical protein
	AFLA_016150_T018	AFLA_016250	conserved hypothetical protein
	AFLA_016150_T018	AFLA_016260	kinesin light chain, putative
	AFLA_016150_T018	AFLA_016270	hypothetical protein
	AFLA_016150_T018	AFLA_016280	conserved hypothetical protein
	AFLA_016150_T018	AFLA_016290	zinc alcohol dehydrogenase, putative
	AFLA_016150_T018	AFLA_016300	FMN binding oxidoreductase, putative
	AFLA_016150_T018	AFLA_016310	conserved hypothetical protein
	AFLA_016150_T018	AFLA_016320	ToxD-like zinc binding oxidoreductase, putative
	AFLA_016390_T005	AFLA_016390	MFS transporter, putative
	AFLA_016390_T005	AFLA_016400	glutathione S-transferase, putative
	AFLA_016390_T005	AFLA_016410	hypothetical protein
	AFLA_016390_T005	AFLA_016420	hypothetical protein
	AFLA_016390_T005	AFLA_016430	sugar transporter, putative
	AFLA_017040_T005	AFLA_017040	C6 transcription factor, putative
	AFLA_017040_T005	AFLA_017050	sugar transporter, putative
	AFLA_017040_T005	AFLA_017060	conserved hypothetical protein
	AFLA_017040_T005	AFLA_017070	sterol glucosyltransferase, putative
	AFLA_017040_T005	AFLA_017080	isoamyl alcohol oxidase, putative
	AFLA_017500_T019	AFLA_017500	Leucine carboxyl methyltransferase superfamily
	AFLA_017500_T019	AFLA_017510	RING zinc finger protein, putative
	AFLA_017500_T019	AFLA_017520	TFIIH complex helicase Rad3, putative
	AFLA_017500_T019	AFLA_017530	DNA-directed RNA polymerase I subunit (Rpa190), putative
	AFLA_017500_T019	AFLA_017540	U4/U6 small nuclear ribonucleoprotein, putative
	AFLA_017500_T019	AFLA_017550	snoRNP assembly factor Naf1, putative
	AFLA_017500_T019	AFLA_017560	alpha-1,2-mannosyltransferase (Alg9), putative
	AFLA_017500_T019	AFLA_017570	conserved hypothetical protein
	AFLA_017500_T019	AFLA_017580	conserved hypothetical protein
	AFLA_017500_T019	AFLA_017590	integral membrane protein, Mpv17/PMP22 family, putative
	AFLA_017500_T019	AFLA_017600	MFS multidrug transporter, putative
	AFLA_017500_T019	AFLA_017610	histone H3
	AFLA_017500_T019	AFLA_017620	histone H4.1
	AFLA_017500_T019	AFLA_017630	hypothetical protein
	AFLA_017500_T019	AFLA_017640	C2H2 transcription factor (Rpn4), putative
	AFLA_017500_T019	AFLA_017650	hypothetical protein
	AFLA_017500_T019	AFLA_017660	hypothetical protein
	AFLA_017500_T019	AFLA_017670	hypothetical protein
	AFLA_017500_T019	AFLA_017680	pentafunctional polypeptide (AroM), putative
	AFLA_018580_T006	AFLA_018580	conserved hypothetical protein
	AFLA_018580_T006	AFLA_018590	aspartate aminotransferase, putative
	AFLA_018580_T006	AFLA_018600	sulfite reductase, putative
	AFLA_018580_T006	AFLA_018610	conserved hypothetical protein
	AFLA_018580_T006	AFLA_018620	pyrroline-5-carboxylate dehydrogenase, putative
	AFLA_018580_T006	AFLA_018630	conserved hypothetical protein
	AFLA_019310_T036	AFLA_019310	phospholipase, putative
	AFLA_019310_T036	AFLA_019320	hypothetical protein
	AFLA_019310_T036	AFLA_019330	MFS transporter, putative
	AFLA_019310_T036	AFLA_019340	conserved hypothetical protein
	AFLA_019310_T036	AFLA_019350	conserved hypothetical protein
	AFLA_019310_T036	AFLA_019360	conserved hypothetical protein
	AFLA_019310_T036	AFLA_019370	integral membrane protein
	AFLA_019310_T036	AFLA_019380	hypothetical protein
	AFLA_019310_T036	AFLA_019390	cytochrome P450, putative
	AFLA_019310_T036	AFLA_019400	hypothetical protein
	AFLA_019310_T036	AFLA_019410	conserved hypothetical protein
	AFLA_019310_T036	AFLA_019420	allantoate permease, putative
	AFLA_019310_T036	AFLA_019430	monoxygenase, putative
	AFLA_019310_T036	AFLA_019440	conserved hypothetical protein
	AFLA_019310_T036	AFLA_019450	hypothetical protein
	AFLA_019310_T036	AFLA_019460	conserved hypothetical protein
	AFLA_019310_T036	AFLA_019470	NmrA-like family protein
	AFLA_019310_T036	AFLA_019480	conserved hypothetical protein
	AFLA_019310_T036	AFLA_019490	ThiJ/PfpI family protein
	AFLA_019310_T036	AFLA_019500	hypothetical protein
	AFLA_019310_T036	AFLA_019510	conserved hypothetical protein
	AFLA_019310_T036	AFLA_019520	conserved hypothetical protein
	AFLA_019310_T036	AFLA_019530	thiamin pyrophosphokinase, putative
	AFLA_019310_T036	AFLA_019540	glucose dehydrogenase, putative
	AFLA_019310_T036	AFLA_019550	MFS multidrug transporter, putative
	AFLA_019310_T036	AFLA_019560	hypothetical protein
	AFLA_019310_T036	AFLA_019570	efflux pump antibiotic resistance protein, putative
	AFLA_019310_T036	AFLA_019580	sugar transporter, putative
	AFLA_019310_T036	AFLA_019590	conserved hypothetical protein
	AFLA_019310_T036	AFLA_019600	hypothetical protein
	AFLA_019310_T036	AFLA_019610	carboxypeptidase S1, putative
	AFLA_019310_T036	AFLA_019620	conserved hypothetical protein
	AFLA_019310_T036	AFLA_019630	plasma membrane ammonium transporter (Ato3), putative
	AFLA_019310_T036	AFLA_019640	efflux pump antibiotic resistance protein, putative
	AFLA_019310_T036	AFLA_019650	phosphoketolase, putative
	AFLA_019310_T036	AFLA_019660	deoxyribonuclease tatD, putative
	AFLA_021370_T009	AFLA_021370	O-acetyltransferase, putative
	AFLA_021370_T009	AFLA_021380	hypothetical protein
	AFLA_021370_T009	AFLA_021390	dihydroxy-acid dehydratase, putative
	AFLA_021370_T009	AFLA_021400	vanillate O-demethylase oxidoreductase, putative
	AFLA_021370_T009	AFLA_021410	conserved hypothetical protein
	AFLA_021370_T009	AFLA_021420	bypass of stop codon protein, putative
	AFLA_021370_T009	AFLA_021430	conserved hypothetical protein
	AFLA_021370_T009	AFLA_021440	hypothetical protein
	AFLA_021370_T009	AFLA_021450	D-amino acid oxidase, putative
	AFLA_022460_T008	AFLA_022460	dimeric dihydrodiol dehydrogenase, putative
	AFLA_022460_T008	AFLA_022470	adenylate kinase, putative
	AFLA_022460_T008	AFLA_022480	26S proteasome regulatory particle subunit Rpn8, putative
	AFLA_022460_T008	AFLA_022490	conserved hypothetical protein
	AFLA_022460_T008	AFLA_022500	hypothetical protein
	AFLA_022460_T008	AFLA_022510	MYB DNA-binding domain protein
	AFLA_022460_T008	AFLA_022520	conserved hypothetical protein
	AFLA_022460_T008	AFLA_022530	cell polarity protein (Alp11), putative
	AFLA_104210_T005	AFLA_104210	PKS-like enzyme, putative
	AFLA_104210_T005	AFLA_104220	conserved hypothetical protein
	AFLA_104210_T005	AFLA_104230	MFS transporter, putative
	AFLA_104210_T005	AFLA_104240	PKS-like enzyme, putative
	AFLA_104210_T005	AFLA_104250	PKS-like enzyme, putative
	AFLA_104350_T008	AFLA_104350	dynamin, putative
	AFLA_104350_T008	AFLA_104360	nonsense-mediated mRNA decay protein, putative
	AFLA_104350_T008	AFLA_104370	hypothetical protein
	AFLA_104350_T008	AFLA_104380	conserved hypothetical protein
	AFLA_104350_T008	AFLA_104390	amine oxidase, putative
	AFLA_104350_T008	AFLA_104400	hypothetical protein
	AFLA_104350_T008	AFLA_104410	monocarboxylate transporter, putative
	AFLA_104350_T008	AFLA_104420	conserved hypothetical protein
	AFLA_104530_T009	AFLA_104530	conserved hypothetical protein
	AFLA_104530_T009	AFLA_104540	conserved hypothetical protein
	AFLA_104530_T009	AFLA_104550	conserved hypothetical protein
	AFLA_104530_T009	AFLA_104560	hypothetical protein
	AFLA_104530_T009	AFLA_104570	conserved hypothetical protein
	AFLA_104530_T009	AFLA_104580	sugar transporter, putative
	AFLA_104530_T009	AFLA_104590	conserved hypothetical protein
	AFLA_104530_T009	AFLA_104600	RTA1 domain protein, putative
	AFLA_104530_T009	AFLA_104610	conserved hypothetical protein
	AFLA_104750_T036	AFLA_104750	pantothenate transporter, putative
	AFLA_104750_T036	AFLA_104760	acid phosphatase, putative
	AFLA_104750_T036	AFLA_104770	MFS toxin efflux pump (AflT), putative
	AFLA_104750_T036	AFLA_104780	C6 finger domain protein, putative
	AFLA_104750_T036	AFLA_104790	hypothetical protein
	AFLA_104750_T036	AFLA_104800	conserved hypothetical protein
	AFLA_104750_T036	AFLA_104810	G-protein signaling regulator, putative
	AFLA_104750_T036	AFLA_104820	cytochrome P450 monooxygenase, putative
	AFLA_104750_T036	AFLA_104830	integral membrane protein Pth11-like, putative
	AFLA_104750_T036	AFLA_104840	tannase, putative
	AFLA_104750_T036	AFLA_104850	siderophore iron transporter, putative
	AFLA_104750_T036	AFLA_104860	leucoanthocyanidin dioxygenase, putative
	AFLA_104750_T036	AFLA_104870	integral membrane protein, putative
	AFLA_104750_T036	AFLA_104880	glycosyl hydrolase, putative
	AFLA_104750_T036	AFLA_104890	hydrolase, putative
	AFLA_104750_T036	AFLA_104900	sugar transporter, putative
	AFLA_104750_T036	AFLA_104910	conserved hypothetical protein
	AFLA_104750_T036	AFLA_104920	cutinase, putative
	AFLA_104750_T036	AFLA_104930	6-hydroxy-D-nicotine oxidase, putative
	AFLA_104750_T036	AFLA_104940	conserved hypothetical protein
	AFLA_104750_T036	AFLA_104950	polyamine transporter, putative
	AFLA_104750_T036	AFLA_104960	O-methyltransferase, putative
	AFLA_104750_T036	AFLA_104970	conserved hypothetical protein
	AFLA_104750_T036	AFLA_104980	hypothetical protein
	AFLA_104750_T036	AFLA_104990	conserved hypothetical protein
	AFLA_104750_T036	AFLA_105000	DUF636 domain protein
	AFLA_104750_T036	AFLA_105010	methyltransferase, putative
	AFLA_104750_T036	AFLA_105020	conserved hypothetical protein
	AFLA_104750_T036	AFLA_105030	cytosine deaminase, putative
	AFLA_104750_T036	AFLA_105040	conserved hypothetical protein
	AFLA_104750_T036	AFLA_105050	geranylgeranyl pyrophosphate synthetase AtmG, putative
	AFLA_104750_T036	AFLA_105060	NAD dependent epimerase/dehydratase, putative
	AFLA_104750_T036	AFLA_105070	cytochrome P450 oxygenase, putative
	AFLA_104750_T036	AFLA_105080	terpene synthase family protein
	AFLA_104750_T036	AFLA_105090	MFS sugar transporter, putative
	AFLA_104750_T036	AFLA_105100	beta-galactosidase, putative
	AFLA_105990_T004	AFLA_105990	hypothetical protein
	AFLA_105990_T004	AFLA_106000	conserved hypothetical protein
	AFLA_105990_T004	AFLA_106010	MFS multidrug transporter, putative
	AFLA_105990_T004	AFLA_106020	monocarboxylate permease, putative
	AFLA_106150_T009	AFLA_106150	dynamin, putative
	AFLA_106150_T009	AFLA_106160	carboxylesterase, putative
	AFLA_106150_T009	AFLA_106170	MFS amine transporter, putative
	AFLA_106150_T009	AFLA_106180	efflux pump antibiotic resistance protein, putative
	AFLA_106150_T009	AFLA_106190	cytochrome P450, putative
	AFLA_106150_T009	AFLA_106200	conserved hypothetical protein
	AFLA_106150_T009	AFLA_106210	efflux pump antibiotic resistance protein, putative
	AFLA_106150_T009	AFLA_106220	cytochrome P450, putative
	AFLA_106150_T009	AFLA_106230	carboxylesterase, putative
	AFLA_106390_T004	AFLA_106390	ribose 5-phosphate isomerase A
	AFLA_106390_T004	AFLA_106400	ubiquitin-like activating enzyme (UlaA), putative
	AFLA_106390_T004	AFLA_106410	vitamin H transporter, putative
	AFLA_106390_T004	AFLA_106420	alpha-ketoglutarate-dependent sulfonate dioxygenase, putative
	AFLA_106740_T010	AFLA_106740	cytochrome P450, putative
	AFLA_106740_T010	AFLA_106750	sugar transporter, putative
	AFLA_106740_T010	AFLA_106760	conserved hypothetical protein
	AFLA_106740_T010	AFLA_106770	2-amino-3-carboxymuconate-6-semialdehyde decarboxylase, putative
	AFLA_106740_T010	AFLA_106780	CRAL/TRIO domain protein
	AFLA_106740_T010	AFLA_106790	C6 transcription factor, putative
	AFLA_106740_T010	AFLA_106800	guanine deaminase, putative
	AFLA_106740_T010	AFLA_106810	small oligopeptide transporter, OPT family
	AFLA_106740_T010	AFLA_106820	FAD dependent oxidoreductase superfamily
	AFLA_106740_T010	AFLA_106830	sensor histidine kinase/response regulator Fos-1/TcsA
	AFLA_107060_T008	AFLA_107060	MFS transporter, putative
	AFLA_107060_T008	AFLA_107070	alpha-glucosidase, putative
	AFLA_107060_T008	AFLA_107080	hypothetical protein
	AFLA_107060_T008	AFLA_107090	conserved hypothetical protein
	AFLA_107060_T008	AFLA_107100	conserved hypothetical protein
	AFLA_107060_T008	AFLA_107110	conserved hypothetical protein
	AFLA_107060_T008	AFLA_107120	conserved hypothetical protein
	AFLA_107060_T008	AFLA_107130	D-isomer specific 2-hydroxyacid dehydrogenase family protein
	AFLA_107480_T009	AFLA_107480	MFS transporter, putative
	AFLA_107480_T009	AFLA_107490	sugar transporter, putative
	AFLA_107480_T009	AFLA_107500	conserved hypothetical protein
	AFLA_107480_T009	AFLA_107510	arylsulfatase, putative
	AFLA_107480_T009	AFLA_107520	hypothetical protein
	AFLA_107480_T009	AFLA_107530	conserved hypothetical protein
	AFLA_107480_T009	AFLA_107540	transketolase, putative
	AFLA_107480_T009	AFLA_107550	alcohol dehydrogenase, putative
	AFLA_107480_T009	AFLA_107560	oxidoreductase, 2OG-Fe(II) oxygenase family, putative
	AFLA_107710_T013	AFLA_107710	L-kynurenine/alpha-aminoadipate aminotransferase, putative
	AFLA_107710_T013	AFLA_107720	fumarylacetoacetate hydrolase, putative
	AFLA_107710_T013	AFLA_107730	conserved hypothetical protein
	AFLA_107710_T013	AFLA_107740	monoxygenase, putative
	AFLA_107710_T013	AFLA_107750	conserved hypothetical protein
	AFLA_107710_T013	AFLA_107760	conserved hypothetical protein
	AFLA_107710_T013	AFLA_107770	conserved hypothetical protein
	AFLA_107710_T013	AFLA_107780	MFS transporter, putative
	AFLA_107710_T013	AFLA_107790	glucan 1,3-beta-glucosidase precursor, putative
	AFLA_107710_T013	AFLA_107800	exo-beta-1,3-glucanase, putative
	AFLA_107710_T013	AFLA_107810	heterogeneous nuclear ribonucleoprotein G, putative
	AFLA_107710_T013	AFLA_107820	lectin precursor, putative
	AFLA_107710_T013	AFLA_107830	brain chitinase and chia, putative
	AFLA_108000_T026	AFLA_108000	conserved hypothetical protein
	AFLA_108000_T026	AFLA_108010	hypothetical protein
	AFLA_108000_T026	AFLA_108020	conserved hypothetical protein
	AFLA_108000_T026	AFLA_108030	conserved hypothetical protein
	AFLA_108000_T026	AFLA_108040	conserved hypothetical protein
	AFLA_108000_T026	AFLA_108050	conserved hypothetical protein
	AFLA_108000_T026	AFLA_108060	short-chain dehydrogenase, putative
	AFLA_108000_T026	AFLA_108070	conserved hypothetical protein
	AFLA_108000_T026	AFLA_108080	isopentenyl-diphosphate delta isomerase, putative
	AFLA_108000_T026	AFLA_108090	conserved hypothetical protein
	AFLA_108000_T026	AFLA_108100	argininosuccinate synthase
	AFLA_108000_T026	AFLA_108110	conserved hypothetical protein
	AFLA_108000_T026	AFLA_108120	2-5A-dependent ribonuclease, putative
	AFLA_108000_T026	AFLA_108130	hypothetical protein
	AFLA_108000_T026	AFLA_108140	hexose carrier protein, putative
	AFLA_108000_T026	AFLA_108150	conserved hypothetical protein
	AFLA_108000_T026	AFLA_108160	extracellular polygalacturonase, putative
	AFLA_108000_T026	AFLA_108170	MFS multidrug transporter, putative
	AFLA_108000_T026	AFLA_108180	conserved hypothetical protein
	AFLA_108000_T026	AFLA_108190	hypothetical protein
	AFLA_108000_T026	AFLA_108200	conserved hypothetical protein
	AFLA_108000_T026	AFLA_108210	conserved hypothetical protein
	AFLA_108000_T026	AFLA_108220	conserved hypothetical protein
	AFLA_108000_T026	AFLA_108230	conserved hypothetical protein
	AFLA_108000_T026	AFLA_108240	amidohydrolase, putative
	AFLA_108000_T026	AFLA_108250	pantothenate transporter, putative
	AFLA_108310_T014	AFLA_108310	conserved hypothetical protein
	AFLA_108310_T014	AFLA_108320	conserved hypothetical protein
	AFLA_108310_T014	AFLA_108330	carboxy-cis,cis-muconate cyclase, putative
	AFLA_108310_T014	AFLA_108340	conserved hypothetical protein
	AFLA_108310_T014	AFLA_108350	alpha/beta hydrolase, putative
	AFLA_108310_T014	AFLA_108360	integral membrane protein, putative
	AFLA_108310_T014	AFLA_108370	tyrosinase, putative
	AFLA_108310_T014	AFLA_108380	sugar transporter, putative
	AFLA_108310_T014	AFLA_108390	flavodoxin and radical SAM domain protein
	AFLA_108310_T014	AFLA_108410	dipeptidase, putative
	AFLA_108310_T014	AFLA_108420	NUDIX domain protein
	AFLA_108310_T014	AFLA_108430	conserved hypothetical protein
	AFLA_108310_T014	AFLA_108440	phenol 2-monooxygenase, putative
	AFLA_108310_T014	AFLA_108450	TOR signaling pathway phosphatase SitA
	AFLA_108540_T018	AFLA_108540	NADH oxidase, putative
	AFLA_108540_T018	AFLA_108550	polyketide synthase, putative
	AFLA_108540_T018	AFLA_108560	O-methyltransferase, putative
	AFLA_108540_T018	AFLA_108570	conserved hypothetical protein
	AFLA_108540_T018	AFLA_108580	cytochrome P450, putative
	AFLA_108540_T018	AFLA_108590	acid phosphatase, putative
	AFLA_108540_T018	AFLA_108600	conserved hypothetical protein
	AFLA_108540_T018	AFLA_108610	cytochrome P450, putative
	AFLA_108540_T018	AFLA_108620	Dioxygenase family protein
	AFLA_108540_T018	AFLA_108630	MFS sugar transporter, putative
	AFLA_108540_T018	AFLA_108640	vitamin H transporter, putative
	AFLA_108540_T018	AFLA_108650	mitochondrial uncoupling protein, putative
	AFLA_108540_T018	AFLA_108660	conserved hypothetical protein
	AFLA_108540_T018	AFLA_108670	conserved hypothetical protein
	AFLA_108540_T018	AFLA_108680	cytochrome P450, putative
	AFLA_108540_T018	AFLA_108690	conserved hypothetical protein
	AFLA_108540_T018	AFLA_108700	aminotransferase GliI-like, putative
	AFLA_108540_T018	AFLA_108710	quinone oxidoreductase, putative
	AFLA_109070_T004	AFLA_109070	ankyrin repeat-containing protein, putative
	AFLA_109070_T004	AFLA_109080	high-affinity glucose transporter, putative
	AFLA_109070_T004	AFLA_109090	TBC domain protein, putative
	AFLA_109070_T004	AFLA_109100	3-oxoacyl-(acyl-carrier-protein) reductase
	AFLA_109280_T008	AFLA_109280	integral membrane protein Pth11-like, putative
	AFLA_109280_T008	AFLA_109290	cytochrome P450, putative
	AFLA_109280_T008	AFLA_109300	FAD synthetase, putative
	AFLA_109280_T008	AFLA_109310	polyadenylate-binding protein, putative
	AFLA_109280_T008	AFLA_109320	3-hydroxyisobutyrate dehydrogenase
	AFLA_109280_T008	AFLA_109330	cell morphogenesis protein (PAG1), putative
	AFLA_109280_T008	AFLA_109340	cell morphogenesis protein pag, putative
	AFLA_109280_T008	AFLA_109350	NADPH cytochrome P450 reductase (CprA), putative
	AFLA_109670_T008	AFLA_109670	alpha-ketoglutarate-dependent sulfonate dioxygenase, putative
	AFLA_109670_T008	AFLA_109680	hypothetical protein
	AFLA_109670_T008	AFLA_109690	tetracycline-efflux transporter, putative
	AFLA_109670_T008	AFLA_109700	conserved hypothetical protein
	AFLA_109670_T008	AFLA_109710	DNA-directed RNA polymerase, putative
	AFLA_109670_T008	AFLA_109720	pentachlorophenol 4-monooxygenase, putative
	AFLA_109670_T008	AFLA_109730	hypothetical protein
	AFLA_109670_T008	AFLA_109740	conserved hypothetical protein
	AFLA_110550_T011	AFLA_110550	nucleolar GTPase, putative
	AFLA_110550_T011	AFLA_110560	protein kinase, putative
	AFLA_110550_T011	AFLA_110570	conserved hypothetical protein
	AFLA_110550_T011	AFLA_110580	lysine-rich arabinogalactan protein 19 precursor, putative
	AFLA_110550_T011	AFLA_110590	DEAD/DEAH box helicase, putative
	AFLA_110550_T011	AFLA_110600	aminopeptidase
	AFLA_110550_T011	AFLA_110610	high affinity methionine permease
	AFLA_110550_T011	AFLA_110620	serine/threonine protein kinase (Pdd7p), putative
	AFLA_110550_T011	AFLA_110630	phosphatidate cytidylyltransferase, putative
	AFLA_110550_T011	AFLA_110640	ATP binding L-PSP endoribonuclease family protein, putative
	AFLA_110550_T011	AFLA_110650	C2H2 transcription factor (Seb1), putative
	AFLA_111460_T012	AFLA_111460	MFS transporter, putative
	AFLA_111460_T012	AFLA_111470	conserved hypothetical protein
	AFLA_111460_T012	AFLA_111480	dioxygenase, putative
	AFLA_111460_T012	AFLA_111490	hypothetical protein
	AFLA_111460_T012	AFLA_111500	conserved hypothetical protein
	AFLA_111460_T012	AFLA_111510	raffinose synthase protein Sip1, putative
	AFLA_111460_T012	AFLA_111520	mao-B, putative
	AFLA_111460_T012	AFLA_111530	zinc-containing alcohol dehydrogenase, putative
	AFLA_111460_T012	AFLA_111540	hypothetical protein
	AFLA_111460_T012	AFLA_111550	hypothetical protein
	AFLA_111460_T012	AFLA_111560	hypothetical protein
	AFLA_111460_T012	AFLA_111570	salicylate hydroxylase, putative
	AFLA_112550_T016	AFLA_112550	conserved hypothetical protein
	AFLA_112550_T016	AFLA_112560	cAMP-mediated signaling protein Sok1, putative
	AFLA_112550_T016	AFLA_112570	glucose dehydrogenase, putative
	AFLA_112550_T016	AFLA_112580	serine carboxypeptidase, putative
	AFLA_112550_T016	AFLA_112590	cell morphogenesis protein Sog2, putative
	AFLA_112550_T016	AFLA_112600	37S ribosomal protein Rsm25
	AFLA_112550_T016	AFLA_112610	pentatricopeptide repeat protein
	AFLA_112550_T016	AFLA_112620	RecQ family helicase RecQ, putative
	AFLA_112550_T016	AFLA_112630	KH domain protein
	AFLA_112550_T016	AFLA_112640	mitochondrial acetolactate synthase small subunit, putative
	AFLA_112550_T016	AFLA_112650	conserved hypothetical protein
	AFLA_112550_T016	AFLA_112660	ornithine carbamoyltransferase
	AFLA_112550_T016	AFLA_112670	conserved hypothetical protein
	AFLA_112550_T016	AFLA_112680	nuclear envelope protein Cut8
	AFLA_112550_T016	AFLA_112690	ATP dependent RNA helicase (Dob1), putative
	AFLA_112550_T016	AFLA_112700	cytochrome c subunit, putative
	AFLA_112800_T013	AFLA_112800	L-lactate dehydrogenase
	AFLA_112800_T013	AFLA_112810	trytophan synthase alpha subunit, putative
	AFLA_112800_T013	AFLA_112820	toxin biosynthesis ketoreductase, putative
	AFLA_112800_T013	AFLA_112830	conserved hypothetical protein
	AFLA_112800_T013	AFLA_112840	polyketide synthase, putative
	AFLA_112800_T013	AFLA_112850	O-methyltransferase, putative
	AFLA_112800_T013	AFLA_112860	conserved hypothetical protein
	AFLA_112800_T013	AFLA_112870	monooxygenase, putative
	AFLA_112800_T013	AFLA_112880	2,4-dichlorophenol 6-monooxygenase, putative
	AFLA_112800_T013	AFLA_112890	MFS transporter, putative
	AFLA_112800_T013	AFLA_112900	epoxide hydrolase, putative
	AFLA_112800_T013	AFLA_112910	conserved hypothetical protein
	AFLA_112800_T013	AFLA_112920	mitochondrial cytochrome b2-like, putative
	AFLA_113290_T003	AFLA_113290	conserved hypothetical protein
	AFLA_113290_T003	AFLA_113300	monoxygenase, putative
	AFLA_113290_T003	AFLA_113310	nitrosoguanidine resistance protein SNG1, putative
	AFLA_038210_T018	AFLA_038210	C6 transcription factor, putative
	AFLA_038210_T018	AFLA_038220	conserved hypothetical protein
	AFLA_038210_T018	AFLA_038230	conserved hypothetical protein
	AFLA_038210_T018	AFLA_038240	aminotriazole resistance protein, putative
	AFLA_038210_T018	AFLA_038250	hypothetical protein
	AFLA_038210_T018	AFLA_038260	conserved hypothetical protein
	AFLA_038210_T018	AFLA_038270	conserved hypothetical protein
	AFLA_038210_T018	AFLA_038280	dynamin GTPase, putative
	AFLA_038210_T018	AFLA_038290	NACHT and TPR domain protein
	AFLA_038210_T018	AFLA_038300	sugar transporter, putative
	AFLA_038210_T018	AFLA_038310	PKS-like enzyme, putative
	AFLA_038210_T018	AFLA_038320	multidrug resistance protein, putative
	AFLA_038210_T018	AFLA_038330	hypothetical protein
	AFLA_038210_T018	AFLA_038340	conserved hypothetical protein
	AFLA_038210_T018	AFLA_038350	conserved hypothetical protein
	AFLA_038210_T018	AFLA_038360	conserved hypothetical protein
	AFLA_038210_T018	AFLA_038370	alternative oxidase AlxA, putative
	AFLA_038210_T018	AFLA_038380	allantoate permease, putative
	AFLA_038510_T014	AFLA_038510	histidine permease, putative
	AFLA_038510_T014	AFLA_038520	conserved hypothetical protein
	AFLA_038510_T014	AFLA_038530	elastinolytic metalloproteinase Mep
	AFLA_038510_T014	AFLA_038540	ABC transporter, putative
	AFLA_038510_T014	AFLA_038550	multidrug resistance-associated protein 2, 6 (mrp2, 6), ABC-transporter, putative
	AFLA_038510_T014	AFLA_038560	conserved hypothetical protein
	AFLA_038510_T014	AFLA_038570	malonyl CoA-acyl carrier protein transacylase, putative
	AFLA_038510_T014	AFLA_038580	RTA1 domain protein
	AFLA_038510_T014	AFLA_038590	Ankyrin repeat protein
	AFLA_038510_T014	AFLA_038600	nonribosomal peptide synthase, putative
	AFLA_038510_T014	AFLA_038610	Ankyrin repeat protein
	AFLA_038510_T014	AFLA_038620	branched-chain amino acid aminotransferase, putative
	AFLA_038510_T014	AFLA_038630	cytochrome P450, putative
	AFLA_038510_T014	AFLA_038640	fatty acid synthase alpha subunit, putative
	AFLA_039020_T006	AFLA_039020	acetylcholinesterase, putative
	AFLA_039020_T006	AFLA_039030	conserved hypothetical protein
	AFLA_039020_T006	AFLA_039040	conserved hypothetical protein
	AFLA_039020_T006	AFLA_039050	hypothetical protein
	AFLA_039020_T006	AFLA_039060	POT peptide transporter, putative
	AFLA_039020_T006	AFLA_039070	serine protein kinase Sky1, putative
	AFLA_039110_T017	AFLA_039110	conserved hypothetical protein
	AFLA_039110_T017	AFLA_039120	cytochrome P450, putative
	AFLA_039110_T017	AFLA_039130	sensor histidine kinase/response regulator TcsB/Sln1, putative
	AFLA_039110_T017	AFLA_039140	conserved hypothetical protein
	AFLA_039110_T017	AFLA_039150	cell cycle control protein (Cwf26), putative
	AFLA_039110_T017	AFLA_039160	endoglucanase-1 precursor, putative
	AFLA_039110_T017	AFLA_039170	conserved hypothetical protein
	AFLA_039110_T017	AFLA_039180	MFS gliotoxin efflux transporter GliA
	AFLA_039110_T017	AFLA_039190	conserved hypothetical protein
	AFLA_039110_T017	AFLA_039200	cytochrome P450, putative
	AFLA_039110_T017	AFLA_039210	cytochrome P450, putative
	AFLA_039110_T017	AFLA_039220	cytochrome P450, putative
	AFLA_039110_T017	AFLA_039230	short-chain dehydrogenase, putative
	AFLA_039110_T017	AFLA_039240	aristolochene synthase, putative
	AFLA_039110_T017	AFLA_039250	hypothetical protein
	AFLA_039110_T017	AFLA_039260	esterase, putative
	AFLA_039110_T017	AFLA_039270	carboxylesterase, putative
	AFLA_039670_T005	AFLA_039670	allantoate permease, putative
	AFLA_039670_T005	AFLA_039680	conserved hypothetical protein
	AFLA_039670_T005	AFLA_039690	phosphoglycerate mutase, putative
	AFLA_039670_T005	AFLA_039700	2,4-dihydroxyhept-2-ene-1,7-dioic acid aldolase, putative
	AFLA_039670_T005	AFLA_039710	quinone oxidoreductase, putative
	AFLA_039950_T014	AFLA_039950	ankyrin repeat-containing protein, putative
	AFLA_039950_T014	AFLA_039960	conserved hypothetical protein
	AFLA_039950_T014	AFLA_039970	conserved hypothetical protein
	AFLA_039950_T014	AFLA_039980	hypothetical protein
	AFLA_039950_T014	AFLA_039990	liver carboxylesterase, putative
	AFLA_039950_T014	AFLA_040000	carboxylesterase, putative
	AFLA_039950_T014	AFLA_040010	gibberellin 20-oxidase, putative
	AFLA_039950_T014	AFLA_040020	allantoate permease, putative
	AFLA_039950_T014	AFLA_040030	hypothetical protein
	AFLA_039950_T014	AFLA_040040	antigenic cell wall galactomannoprotein, putative
	AFLA_039950_T014	AFLA_040050	hypothetical protein
	AFLA_039950_T014	AFLA_040060	TPR domain protein
	AFLA_039950_T014	AFLA_040070	hypothetical protein
	AFLA_039950_T014	AFLA_040080	hydantoin utilization protein A, putative
	AFLA_040390_T010	AFLA_040390	amino acid permease, putative
	AFLA_040390_T010	AFLA_040400	conserved hypothetical protein
	AFLA_040390_T010	AFLA_040410	conserved hypothetical protein
	AFLA_040390_T010	AFLA_040420	hypothetical protein
	AFLA_040390_T010	AFLA_040430	tripeptidyl-peptidase (TppA), putative
	AFLA_040390_T010	AFLA_040440	conserved hypothetical protein
	AFLA_040390_T010	AFLA_040450	amino acid permease family protein, putative
	AFLA_040390_T010	AFLA_040460	choline transport protein, putative
	AFLA_040390_T010	AFLA_040470	MFS transporter, putative
	AFLA_040390_T010	AFLA_040480	hypothetical protein
	AFLA_040550_T005	AFLA_040550	cell surface metalloreductase FreA-like, putative
	AFLA_040550_T005	AFLA_040560	hypothetical protein
	AFLA_040550_T005	AFLA_040570	conserved hypothetical protein
	AFLA_040550_T005	AFLA_040580	conserved hypothetical protein
	AFLA_040550_T005	AFLA_040590	conserved hypothetical protein
	AFLA_040890_T010	AFLA_040890	dienelactone hydrolase, putative
	AFLA_040890_T010	AFLA_040900	3-hydroxyacyl-CoA dehyrogenase, putative
	AFLA_040890_T010	AFLA_040910	conserved hypothetical protein
	AFLA_040890_T010	AFLA_040920	alpha methylacyl-CoA racemase, putative
	AFLA_040890_T010	AFLA_040930	monooxygenase, putative
	AFLA_040890_T010	AFLA_040940	fatty-acid amide hydrolase, putative
	AFLA_040890_T010	AFLA_040950	hypothetical protein
	AFLA_040890_T010	AFLA_040960	N-hydroxyarylamine O-acetyltransferase, putative
	AFLA_040890_T010	AFLA_040970	conserved hypothetical protein
	AFLA_040890_T010	AFLA_040980	hypothetical protein
	AFLA_041230_T021	AFLA_041230	sterol 24-c-methyltransferase, putative
	AFLA_041230_T021	AFLA_041240	pre-RNA splicing factor Slt11, putative
	AFLA_041230_T021	AFLA_041250	mitochondrial complex I protein Fmp36, putative
	AFLA_041230_T021	AFLA_041260	ribosome associated DnaJ chaperone Zuotin, putative
	AFLA_041230_T021	AFLA_041270	proline permease PrnB
	AFLA_041230_T021	AFLA_041280	dimethylaniline monooxygenase, putative
	AFLA_041230_T021	AFLA_041290	short chain dehydrogenase, putative
	AFLA_041230_T021	AFLA_041300	conserved hypothetical protein
	AFLA_041230_T021	AFLA_041310	oxidoreductase, putative
	AFLA_041230_T021	AFLA_041320	acid phosphatase, putative
	AFLA_041230_T021	AFLA_041330	C6 transcription factor, putative
	AFLA_041230_T021	AFLA_041340	oxidoreductase, short-chain dehydrogenase/reductase family
	AFLA_041230_T021	AFLA_041350	sulfonylurea receptor/ ABC transporter, putative
	AFLA_041230_T021	AFLA_041360	hypothetical protein
	AFLA_041230_T021	AFLA_041370	isoflavone reductase family protein
	AFLA_041230_T021	AFLA_041380	MFS multidrug transporter, putative
	AFLA_041230_T021	AFLA_041390	conserved hypothetical protein
	AFLA_041230_T021	AFLA_041400	hypothetical protein
	AFLA_041230_T021	AFLA_041410	aldehyde dehydrogenase family protein, putative
	AFLA_041230_T021	AFLA_041420	GMP synthase
	AFLA_041230_T021	AFLA_041430	glutamine synthetase, putative
	AFLA_041640_T004	AFLA_041640	dimethylaniline monooxygenase, putative
	AFLA_041640_T004	AFLA_041650	siderophore iron transporter, putative
	AFLA_041640_T004	AFLA_041660	dimethylaniline monooxygenase, putative
	AFLA_041640_T004	AFLA_041670	conserved hypothetical protein
	AFLA_041710_T009	AFLA_041710	60S ribosomal protein L7
	AFLA_041710_T009	AFLA_041720	ELL complex subunit Eap30, putative
	AFLA_041710_T009	AFLA_041730	eukaryotic translation initiation factor 3 subunit EifCc, putative
	AFLA_041710_T009	AFLA_041740	protein kinase Yak1, putative
	AFLA_041710_T009	AFLA_041750	DNA repair protein Rhp26/Rad26, putative
	AFLA_041710_T009	AFLA_041760	conserved hypothetical protein
	AFLA_041710_T009	AFLA_041770	conserved hypothetical protein
	AFLA_041710_T009	AFLA_041780	conserved hypothetical protein
	AFLA_041710_T009	AFLA_041790	cytochrome P450 alkane hydroxylase, putative
	AFLA_041850_T008	AFLA_041850	phthalate transporter, putative
	AFLA_041850_T008	AFLA_041860	triacylglycerol lipase (LipA), putative
	AFLA_041850_T008	AFLA_041870	hypothetical protein
	AFLA_041850_T008	AFLA_041880	triacylglycerol lipase (LipA), putative
	AFLA_041850_T008	AFLA_041890	conserved hypothetical protein
	AFLA_041850_T008	AFLA_041900	amidase family protein
	AFLA_041850_T008	AFLA_041910	pyridine nucleotide-disulphide oxidoreductase, putative
	AFLA_041850_T008	AFLA_041920	ankyrin repeat protein
	AFLA_042010_T006	AFLA_042010	zinc-dependent alcohol dehydrogenase, putative
	AFLA_042010_T006	AFLA_042020	3-ketoacyl-acyl carrier protein reductase, putative
	AFLA_042010_T006	AFLA_042030	C6 transcription factor, putative
	AFLA_042010_T006	AFLA_042040	2-deoxy-D-gluconate 3-dehydrogenase, putative
	AFLA_042010_T006	AFLA_042050	metalloreductase, putative
	AFLA_042010_T006	AFLA_042060	ABC transporter, putative
	AFLA_042610_T006	AFLA_042610	conserved hypothetical protein
	AFLA_042610_T006	AFLA_042620	hypothetical protein
	AFLA_042610_T006	AFLA_042630	hypothetical protein
	AFLA_042610_T006	AFLA_042640	hypothetical protein
	AFLA_042610_T006	AFLA_042650	sugar transporter, putative
	AFLA_042610_T006	AFLA_042660	cytochrome P450, putative
	AFLA_045450_T011	AFLA_045450	ankyrin repeat-containing protein, putative
	AFLA_045450_T011	AFLA_045460	hypothetical protein
	AFLA_045450_T011	AFLA_045470	nonsense-mediated mRNA decay protein, putative
	AFLA_045450_T011	AFLA_045480	conserved hypothetical protein
	AFLA_045450_T011	AFLA_045490	dimethylallyl tryptophan synthase, putative
	AFLA_045450_T011	AFLA_045500	cytochrome P450, putative
	AFLA_045450_T011	AFLA_045510	integral membrane protein
	AFLA_045450_T011	AFLA_045520	integral membrane protein
	AFLA_045450_T011	AFLA_045530	conserved hypothetical protein
	AFLA_045450_T011	AFLA_045540	cytochrome P450, putative
	AFLA_045450_T011	AFLA_045550	hypothetical protein
	AFLA_047010_T015	AFLA_047010	MFS transporter, putative
	AFLA_047010_T015	AFLA_047020	cytochrome P450 monooxygenase, putative
	AFLA_047010_T015	AFLA_047030	NADPH-cytochrome P450 reductase (CprA), putative
	AFLA_047010_T015	AFLA_047040	conserved hypothetical protein
	AFLA_047010_T015	AFLA_047050	DUF803 domain membrane protein
	AFLA_047010_T015	AFLA_047060	Patatin-like serine hydrolase, putative
	AFLA_047010_T015	AFLA_047070	MOSC domain protein
	AFLA_047010_T015	AFLA_047080	cytosolic hydroxymethyltransferase, putative
	AFLA_047010_T015	AFLA_047090	GPI anchored protein, putative
	AFLA_047010_T015	AFLA_047100	acyl-CoA synthetase, putative
	AFLA_047010_T015	AFLA_047110	Ras small monomeric GTPase RasB
	AFLA_047010_T015	AFLA_047120	hypothetical protein
	AFLA_047010_T015	AFLA_047130	conserved hypothetical protein
	AFLA_047010_T015	AFLA_047140	haloacid dehalogenase, type II
	AFLA_047010_T015	AFLA_047150	nuclear migration protein, putative
	AFLA_054960_T011	AFLA_054960	acetamidase
	AFLA_054960_T011	AFLA_054970	C6 transcription factor, putative
	AFLA_054960_T011	AFLA_054980	sugar transporter, putative
	AFLA_054960_T011	AFLA_054990	Glycosyl hydrolases family 32 superfamily
	AFLA_054960_T011	AFLA_055000	amino acid transporter, putative
	AFLA_054960_T011	AFLA_055010	homoaconitase LysF
	AFLA_054960_T011	AFLA_055020	ankyrin repeat protein
	AFLA_054960_T011	AFLA_055030	mitochondrial GTPase (Mss1), putative
	AFLA_054960_T011	AFLA_055040	cytokinesis protein SepA
	AFLA_054960_T011	AFLA_055050	conserved hypothetical protein
	AFLA_054960_T011	AFLA_055060	NAD-dependent formate dehydrogenase AciA/Fdh
	AFLA_056370_T005	AFLA_056370	high-affinity glucose transporter, putative
	AFLA_056370_T005	AFLA_056380	conserved hypothetical protein
	AFLA_056370_T005	AFLA_056390	hypothetical protein
	AFLA_056370_T005	AFLA_056400	conserved hypothetical protein
	AFLA_056370_T005	AFLA_056410	hypothetical protein
	AFLA_057820_T008	AFLA_057820	siderophore esterase IroE-like, putative
	AFLA_057820_T008	AFLA_057830	ABC multidrug transporter, putative
	AFLA_057820_T008	AFLA_057840	MFS siderochrome iron transporter MirB
	AFLA_057820_T008	AFLA_057850	GNAT family acetyltransferase, putative
	AFLA_057820_T008	AFLA_057860	hypothetical protein
	AFLA_057820_T008	AFLA_057870	conserved hypothetical protein
	AFLA_057820_T008	AFLA_057880	werner helicase interacting protein, putative
	AFLA_057820_T008	AFLA_057890	oxidoreductase, putative
	AFLA_058630_T014	AFLA_058630	D-mandelate dehydrogenase, putative
	AFLA_058630_T014	AFLA_058640	HET and Ankyrin domain protein
	AFLA_058630_T014	AFLA_058650	EF-hand calcium-binding domain protein, putative
	AFLA_058630_T014	AFLA_058660	P-type ATPase, putative
	AFLA_058630_T014	AFLA_058670	hypothetical protein
	AFLA_058630_T014	AFLA_058680	oxidoreductase, 2OG-Fe(II) oxygenase family, putative
	AFLA_058630_T014	AFLA_058690	sugar transporter, putative
	AFLA_058630_T014	AFLA_058700	short-chain dehydrogenase, putative
	AFLA_058630_T014	AFLA_058710	alcohol dehydrogenase, putative
	AFLA_058630_T014	AFLA_058720	conserved hypothetical protein
	AFLA_058630_T014	AFLA_058730	conserved hypothetical protein
	AFLA_058630_T014	AFLA_058740	gluconate 5-dehydrogenase, putative
	AFLA_058630_T014	AFLA_058750	conserved hypothetical protein
	AFLA_058630_T014	AFLA_058760	cytochrome P450, putative
	AFLA_058950_T007	AFLA_058950	spore wall maturation protein DIT1, putative
	AFLA_058950_T007	AFLA_058960	hypothetical protein
	AFLA_058950_T007	AFLA_058970	cytochrome P450, putative
	AFLA_058950_T007	AFLA_058980	conserved hypothetical protein
	AFLA_058950_T007	AFLA_058990	bicyclomycin resistance protein, putative
	AFLA_058950_T007	AFLA_059000	pantothenate transporter, putative
	AFLA_058950_T007	AFLA_059010	pantothenate transporter, putative
	AFLA_059070_T003	AFLA_059070	LEA domain protein
	AFLA_059070_T003	AFLA_059080	conserved hypothetical protein
	AFLA_059070_T003	AFLA_059090	hypothetical protein
	AFLA_059160_T003	AFLA_059160	conserved hypothetical protein
	AFLA_059160_T003	AFLA_059170	monooxygenase, putative
	AFLA_059160_T003	AFLA_059180	short-chain dehydrogenase, putative
	AFLA_059500_T004	AFLA_059500	extracellular endo-1,5-alpha-L-arabinase, putative
	AFLA_059500_T004	AFLA_059510	fungal specific transcription factor, putative
	AFLA_059500_T004	AFLA_059520	hypothetical protein
	AFLA_059500_T004	AFLA_059530	conserved hypothetical protein
	AFLA_059950_T020	AFLA_059950	oxidoreductase, FAD-binding, putative
	AFLA_059950_T020	AFLA_059960	conserved hypothetical protein
	AFLA_059950_T020	AFLA_059970	short-chain dehydrogenase, putative
	AFLA_059950_T020	AFLA_059980	choline dehydrogenase, putative
	AFLA_059950_T020	AFLA_059990	O-methyltransferase, putative
	AFLA_059950_T020	AFLA_060000	metallo-beta-lactamase domain protein
	AFLA_059950_T020	AFLA_060010	PKS-like enzyme, putative
	AFLA_059950_T020	AFLA_060020	PKS-like enzyme, putative
	AFLA_059950_T020	AFLA_060030	hypothetical protein
	AFLA_059950_T020	AFLA_060040	integral membrane protein
	AFLA_059950_T020	AFLA_060050	GABA permease, putative
	AFLA_059950_T020	AFLA_060060	conserved hypothetical protein
	AFLA_059950_T020	AFLA_060070	conserved hypothetical protein
	AFLA_059950_T020	AFLA_060080	ABC transporter, putative
	AFLA_059950_T020	AFLA_060090	conserved hypothetical protein
	AFLA_059950_T020	AFLA_060100	hypothetical protein
	AFLA_059950_T020	AFLA_060110	conserved hypothetical protein
	AFLA_059950_T020	AFLA_060120	hypothetical protein
	AFLA_059950_T020	AFLA_060130	NACHT and WD40 domain protein
	AFLA_059950_T020	AFLA_060140	carboxylesterase, putative
	AFLA_060640_T009	AFLA_060640	ankyrin repeat domain protein, putative
	AFLA_060640_T009	AFLA_060650	glutaminyl-tRNA synthetase
	AFLA_060640_T009	AFLA_060660	AMP-binding enzyme, putative
	AFLA_060640_T009	AFLA_060670	integral membrane protein
	AFLA_060640_T009	AFLA_060680	dimethylallyl tryptophan synthase, putative
	AFLA_060640_T009	AFLA_060690	cytochrome P450, putative
	AFLA_060640_T009	AFLA_060700	phenylalanine ammonia-lyase, putative
	AFLA_060640_T009	AFLA_060710	toxin biosynthesis protein, putative
	AFLA_060640_T009	AFLA_060720	D-lactate dehydrogenase, putative
	AFLA_060830_T006	AFLA_060830	conserved hypothetical protein
	AFLA_060830_T006	AFLA_060840	multidrug resistance-associated protein, putative
	AFLA_060830_T006	AFLA_060850	multidrug resistance-associated protein, putative
	AFLA_060830_T006	AFLA_060860	conserved hypothetical protein
	AFLA_060830_T006	AFLA_060870	conserved hypothetical protein
	AFLA_060830_T006	AFLA_060880	amino acid permease, putative
	AFLA_060960_T004	AFLA_060960	nitrogen assimilation transcription factor nirA, putative
	AFLA_060960_T004	AFLA_060970	conserved hypothetical protein
	AFLA_060960_T004	AFLA_060980	pantothenate transporter, putative
	AFLA_060960_T004	AFLA_060990	conserved hypothetical protein
	AFLA_061090_T006	AFLA_061090	MAP kinase SakA
	AFLA_061090_T006	AFLA_061100	hypothetical protein
	AFLA_061090_T006	AFLA_061110	mono- and diacylglycerol lipase precursor, putative
	AFLA_061090_T006	AFLA_061120	polyamine transporter, putative
	AFLA_061090_T006	AFLA_061130	hypothetical protein
	AFLA_061090_T006	AFLA_061140	cytochrome P450, putative
	AFLA_061750_T005	AFLA_061750	ABC metal ion transporter, putative
	AFLA_061750_T005	AFLA_061760	conserved hypothetical protein
	AFLA_061750_T005	AFLA_061770	leucine permease transcriptional regulator (SAC3), putative
	AFLA_061750_T005	AFLA_061780	protein N-terminal asparagine amidohydrolase, putative
	AFLA_061750_T005	AFLA_061790	centromere-binding protein 1, cbp-1, putative
	AFLA_062730_T019	AFLA_062730	alcohol dehydrogenase, putative
	AFLA_062730_T019	AFLA_062740	dihydrodiol dehydrogenase, putative
	AFLA_062730_T019	AFLA_062750	conserved hypothetical protein
	AFLA_062730_T019	AFLA_062760	alcohol dehydrogenase, putative
	AFLA_062730_T019	AFLA_062770	alcohol dehydrogenase, putative
	AFLA_062730_T019	AFLA_062780	hypothetical protein
	AFLA_062730_T019	AFLA_062790	hypothetical protein
	AFLA_062730_T019	AFLA_062800	aldo-keto reductase, putative
	AFLA_062730_T019	AFLA_062810	conserved hypothetical protein
	AFLA_062730_T019	AFLA_062820	polyketide synthase, putative
	AFLA_062730_T019	AFLA_062830	monoxygenase, putative
	AFLA_062730_T019	AFLA_062840	conserved hypothetical protein
	AFLA_062730_T019	AFLA_062850	fatty acid desaturase, putative
	AFLA_062730_T019	AFLA_062860	polyketide synthase, putative
	AFLA_062730_T019	AFLA_062870	conserved hypothetical protein
	AFLA_062730_T019	AFLA_062880	short chain dehydrogenase/oxidoreductase, putative
	AFLA_062730_T019	AFLA_062890	hypothetical protein
	AFLA_062730_T019	AFLA_062900	glycerol-3-phosphate O-acyltransferase, putative
	AFLA_062730_T019	AFLA_062910	proline-specific permease, putative
	AFLA_063100_T006	AFLA_063100	quinone oxidoreductase, putative
	AFLA_063100_T006	AFLA_063110	hypothetical protein
	AFLA_063100_T006	AFLA_063120	isoamyl alcohol oxidase, putative
	AFLA_063100_T006	AFLA_063130	conserved hypothetical protein
	AFLA_063100_T006	AFLA_063140	hypothetical protein
	AFLA_063100_T006	AFLA_063150	hypothetical protein
	AFLA_063550_T011	AFLA_063550	conserved hypothetical protein
	AFLA_063550_T011	AFLA_063560	iron-sulfur domain containing protein, putative
	AFLA_063550_T011	AFLA_063570	monooxygenase, putative
	AFLA_063550_T011	AFLA_063580	short chain type dehydrogenase, putative
	AFLA_063550_T011	AFLA_063590	pentachlorophenol 4-monooxygenase, putative
	AFLA_063550_T011	AFLA_063600	NADPH dehydrogenase, putative
	AFLA_063550_T011	AFLA_063610	conserved hypothetical protein
	AFLA_063550_T011	AFLA_063620	pantothenate transporter, putative
	AFLA_063550_T011	AFLA_063630	1-aminocyclopropane-1-carboxylate oxidase, putative
	AFLA_063550_T011	AFLA_063640	sugar transporter, putative
	AFLA_063550_T011	AFLA_063650	oxidoreductase, putative
	AFLA_063720_T003	AFLA_063720	conserved hypothetical protein
	AFLA_063720_T003	AFLA_063730	conserved hypothetical protein
	AFLA_063720_T003	AFLA_063740	vitamin H transporter, putative
	AFLA_131800_T011	AFLA_131800	flavin-binding monooxygenase, putative
	AFLA_131800_T011	AFLA_131810	efflux pump antibiotic resistance protein, putative
	AFLA_131800_T011	AFLA_131820	extracellular dioxygenase, putative
	AFLA_131800_T011	AFLA_131830	MFS monosaccharide transporter, putative
	AFLA_131800_T011	AFLA_131840	conserved hypothetical protein
	AFLA_131800_T011	AFLA_131850	G-protein beta WD-40 repeats containing protein, putative
	AFLA_131800_T011	AFLA_131860	conserved hypothetical protein
	AFLA_131800_T011	AFLA_131870	monooxygenase, putative
	AFLA_131800_T011	AFLA_131880	catecholamine-O-methyltransferase, putative
	AFLA_131800_T011	AFLA_131890	conserved hypothetical protein
	AFLA_131800_T011	AFLA_131900	conserved hypothetical protein
	AFLA_132180_T008	AFLA_132180	aldehyde dehydrogenase ALDH
	AFLA_132180_T008	AFLA_132190	dihydrodipicolinate synthetase family protein
	AFLA_132180_T008	AFLA_132200	C6 transcription factor, putative
	AFLA_132180_T008	AFLA_132210	lysine-specific permease, putative
	AFLA_132180_T008	AFLA_132220	hypothetical protein
	AFLA_132180_T008	AFLA_132230	conserved hypothetical protein
	AFLA_132180_T008	AFLA_132240	FMN-dependent dehydrogenase family protein
	AFLA_132180_T008	AFLA_132250	MFS multidrug transporter, putative
	AFLA_134000_T009	AFLA_134000	origin recognition complex subunit Orc4, putative
	AFLA_134000_T009	AFLA_134010	hypothetical protein
	AFLA_134000_T009	AFLA_134020	hypothetical protein
	AFLA_134000_T009	AFLA_134030	developmental regulator FlbA
	AFLA_134000_T009	AFLA_134040	Pol II transcription elongation factor subunit Cdc73, putative
	AFLA_134000_T009	AFLA_134050	PHD finger and SET domain protein, putative
	AFLA_134000_T009	AFLA_134060	nuclear pore protein (SEH1), putative
	AFLA_134000_T009	AFLA_134070	UDP-N-acetyl-glucosamine-1-P transferase Alg7, putative
	AFLA_134000_T009	AFLA_134080	aryl-alcohol dehydrogenase Aad14, putative
	AFLA_134420_T008	AFLA_134420	MFS monosaccharide transporter, putative
	AFLA_134420_T008	AFLA_134430	ketoreductase, putative
	AFLA_134420_T008	AFLA_134440	ergosterol biosynthesis protein Erg28, putative
	AFLA_134420_T008	AFLA_134450	galactose-1-phosphate uridylyltransferase
	AFLA_134420_T008	AFLA_134460	hypothetical protein
	AFLA_134420_T008	AFLA_134470	MFS multidrug transporter, putative
	AFLA_134420_T008	AFLA_134480	6-phosphogluconate dehydrogenase family protein
	AFLA_134420_T008	AFLA_134490	efflux pump antibiotic resistance protein, putative
	AFLA_135180_T005	AFLA_135180	3-hydroxyacyl-CoA dehydrogenase, putative
	AFLA_135180_T005	AFLA_135190	cytochrome b5 reductase, putative
	AFLA_135180_T005	AFLA_135200	conserved hypothetical protein
	AFLA_135180_T005	AFLA_135210	conserved hypothetical protein
	AFLA_135180_T005	AFLA_135220	cytochrome P450 monooxygenase, putative
	AFLA_135400_T012	AFLA_135400	FAD dependent oxidoreductase, putative
	AFLA_135400_T012	AFLA_135410	conserved hypothetical protein
	AFLA_135400_T012	AFLA_135420	NmrA-like family protein
	AFLA_135400_T012	AFLA_135430	cytochrome P450, putative
	AFLA_135400_T012	AFLA_135440	cytochrome P450, putative
	AFLA_135400_T012	AFLA_135450	trichodiene synthase, putative
	AFLA_135400_T012	AFLA_135460	conserved hypothetical protein
	AFLA_135400_T012	AFLA_135470	ornithine decarboxylase, putative
	AFLA_135400_T012	AFLA_135480	galactose-proton symport, putative
	AFLA_135400_T012	AFLA_135490	nonribosomal peptide synthase, putative
	AFLA_135400_T012	AFLA_135500	conserved hypothetical protein
	AFLA_135400_T012	AFLA_135510	feruloyl esterase, putative
	AFLA_136760_T009	AFLA_136760	Pfs, NACHT and Ankyrin domain protein
	AFLA_136760_T009	AFLA_136770	IQ calmodulin-binding motif protein
	AFLA_136760_T009	AFLA_136780	hypothetical protein
	AFLA_136760_T009	AFLA_136790	thiamine pyrophosphate enzyme, putative
	AFLA_136760_T009	AFLA_136800	conserved hypothetical protein
	AFLA_136760_T009	AFLA_136810	conserved hypothetical protein
	AFLA_136760_T009	AFLA_136820	conserved hypothetical protein
	AFLA_136760_T009	AFLA_136830	aromatic aminotransferase Aro8, putative
	AFLA_136760_T009	AFLA_136840	serine/threonin protein kinase, putative
	AFLA_137200_T029	AFLA_137200	chitin synthase, putative
	AFLA_137200_T029	AFLA_137210	adenosine deaminase, putative
	AFLA_137200_T029	AFLA_137220	iron-sulfur cluster-binding protein, rieske family domain protein
	AFLA_137200_T029	AFLA_137230	sugar transporter, putative
	AFLA_137200_T029	AFLA_137240	conserved hypothetical protein
	AFLA_137200_T029	AFLA_137250	MFS transporter, putative
	AFLA_137200_T029	AFLA_137260	conserved hypothetical protein
	AFLA_137200_T029	AFLA_137270	hypothetical protein
	AFLA_137200_T029	AFLA_137280	sarcosine oxidase, putative
	AFLA_137200_T029	AFLA_137290	splicing factor 3B subunit 1, putative
	AFLA_137200_T029	AFLA_137300	extracellular 3-ketosteroid 1-dehydrogenase, putative
	AFLA_137200_T029	AFLA_137310	conserved hypothetical protein
	AFLA_137200_T029	AFLA_137320	C2H2 conidiation transcription factor FlbC
	AFLA_137200_T029	AFLA_137330	efflux pump antibiotic resistance protein, putative
	AFLA_137200_T029	AFLA_137340	efflux pump antibiotic resistance protein, putative
	AFLA_137200_T029	AFLA_137350	conserved hypothetical protein
	AFLA_137200_T029	AFLA_137360	conserved hypothetical protein
	AFLA_137200_T029	AFLA_137370	conserved hypothetical protein
	AFLA_137200_T029	AFLA_137380	malate dehydrogenase
	AFLA_137200_T029	AFLA_137390	malate/L-lactate dehydrogenase, putative
	AFLA_137200_T029	AFLA_137400	bicyclomycin resistance protein, putative
	AFLA_137200_T029	AFLA_137410	SAP domain protein, putative
	AFLA_137200_T029	AFLA_137420	conserved hypothetical protein
	AFLA_137200_T029	AFLA_137430	mitochondrial carrier protein, putative
	AFLA_137200_T029	AFLA_137440	histone H4, putative
	AFLA_137200_T029	AFLA_137450	protein phosphatase regulatory subunit Gac1, putative
	AFLA_137200_T029	AFLA_137460	glycosyl transferase, putative
	AFLA_137200_T029	AFLA_137470	hypothetical protein
	AFLA_137200_T029	AFLA_137480	SH3 domain protein
	AFLA_137850_T003	AFLA_137850	conserved hypothetical protein
	AFLA_137850_T003	AFLA_137860	conserved hypothetical protein
	AFLA_137850_T003	AFLA_137870	polyketide synthase, putative
	AFLA_138420_T004	AFLA_138420	hypothetical protein
	AFLA_138420_T004	AFLA_138430	ornithine decarboxylase, putative
	AFLA_138420_T004	AFLA_138440	hypothetical protein
	AFLA_138420_T004	AFLA_138450	conserved hypothetical protein
	AFLA_138640_T008	AFLA_138640	choline transport protein, putative
	AFLA_138640_T008	AFLA_138650	conserved hypothetical protein
	AFLA_138640_T008	AFLA_138660	conserved hypothetical protein
	AFLA_138640_T008	AFLA_138670	aquaporin, putative
	AFLA_138640_T008	AFLA_138680	pentachlorophenol 4-monooxygenase, putative
	AFLA_138640_T008	AFLA_138690	conserved hypothetical protein
	AFLA_138640_T008	AFLA_138700	conserved hypothetical protein
	AFLA_138640_T008	AFLA_138710	choline transport protein, putative
	AFLA_138750_T022	AFLA_138750	conserved hypothetical protein
	AFLA_138750_T022	AFLA_138760	thioredoxin II, putative
	AFLA_138750_T022	AFLA_138770	allantoin permease, putative
	AFLA_138750_T022	AFLA_138780	conserved hypothetical protein
	AFLA_138750_T022	AFLA_138790	conserved hypothetical protein
	AFLA_138750_T022	AFLA_138800	conserved hypothetical protein
	AFLA_138750_T022	AFLA_138810	hypothetical protein
	AFLA_138750_T022	AFLA_138820	hypothetical protein
	AFLA_138750_T022	AFLA_138830	hypothetical protein
	AFLA_138750_T022	AFLA_138840	conserved hypothetical protein
	AFLA_138750_T022	AFLA_138850	facilitated glucose transporter, putative
	AFLA_138750_T022	AFLA_138860	conserved hypothetical protein
	AFLA_138750_T022	AFLA_138870	conserved hypothetical protein
	AFLA_138750_T022	AFLA_138880	protein kinase, putative
	AFLA_138750_T022	AFLA_138890	hypothetical protein
	AFLA_138750_T022	AFLA_138900	allantoate permease, putative
	AFLA_138750_T022	AFLA_138910	hypothetical protein
	AFLA_138750_T022	AFLA_138920	monooxygenase, putative
	AFLA_138750_T022	AFLA_138930	C6 transcription factor, putative
	AFLA_138750_T022	AFLA_138940	dimethylaniline monooxygenase, putative
	AFLA_138750_T022	AFLA_138950	alcohol dehydrogenase, putative
	AFLA_138750_T022	AFLA_138960	tropinone reductase, putative
	AFLA_139060_T054	AFLA_139060	stage V sporulation protein k, putative
	AFLA_139060_T054	AFLA_139070	conserved hypothetical protein
	AFLA_139060_T054	AFLA_139080	AAA ATPase, putative
	AFLA_139060_T054	AFLA_139090	sugar transporter, putative
	AFLA_139060_T054	AFLA_139100	aflYe/ orf/ Ser -Thr protein phosphatase family protein
	AFLA_139060_T054	AFLA_139110	aflYd/ sugR/ sugar regulator
	AFLA_139060_T054	AFLA_139120	aflYc/ glcA/ glucosidase
	AFLA_139060_T054	AFLA_139130	aflYb/ hxtA/ putative hexose transporter
	AFLA_139060_T054	AFLA_139140	aflYa/ nadA/ NADH oxidase
	AFLA_139060_T054	AFLA_139150	aflY/ hypA/ hypP/ hypothetical protein
	AFLA_139060_T054	AFLA_139160	aflX/ ordB/ monooxygenase/ oxidase
	AFLA_139060_T054	AFLA_139170	aflW/ moxY/ monooxygenase
	AFLA_139060_T054	AFLA_139180	aflV/ cypX/ cytochrome P450 monooxygenase
	AFLA_139060_T054	AFLA_139190	aflK/ vbs/ VERB synthase
	AFLA_139060_T054	AFLA_139200	aflQ/ ordA/ ord-1/ oxidoreductase/ cytochrome P450 monooxigenase
	AFLA_139060_T054	AFLA_139210	aflP/ omtA/ omt-1/ O-methyltransferase A
	AFLA_139060_T054	AFLA_139220	aflO/ omtB/ dmtA/ O-methyltransferase B
	AFLA_139060_T054	AFLA_139230	aflI/ avfA/ cytochrome P450 monooxygenase
	AFLA_139060_T054	AFLA_139240	aflLa/ hypB/ hypothetical protein
	AFLA_139060_T054	AFLA_139250	aflL/ verB/ desaturase/ P450 monooxygenase
	AFLA_139060_T054	AFLA_139260	aflG/ avnA/ ord-1/ cytochrome P450 monooxygenase
	AFLA_139060_T054	AFLA_139270	aflNa/ hypD/ hypothetical protein
	AFLA_139060_T054	AFLA_139280	aflN/ verA/ monooxygenase
	AFLA_139060_T054	AFLA_139290	aflMa/ hypE/ hypothetical protein
	AFLA_139060_T054	AFLA_139300	aflM/ ver-1/ dehydrogenase/ ketoreductase
	AFLA_139060_T054	AFLA_139310	aflE/ norA/ aad/ adh-2/ NOR reductase/ dehydrogenase
	AFLA_139060_T054	AFLA_139320	aflJ/ estA/ esterase
	AFLA_139060_T054	AFLA_139330	aflH/ adhA/ short chain alcohol dehydrogenase
	AFLA_139060_T054	AFLA_139340	aflS/ pathway regulator
	AFLA_139060_T054	AFLA_139360	aflR / apa-2 / afl-2 / transcription activator
	AFLA_139060_T054	AFLA_139370	aflB / fas-1 / fatty acid synthase beta subunit
	AFLA_139060_T054	AFLA_139380	aflA / fas-2 / hexA / fatty acid synthase alpha subunit
	AFLA_139060_T054	AFLA_139390	aflD / nor-1 / reductase
	AFLA_139060_T054	AFLA_139400	aflCa / hypC / hypothetical protein
	AFLA_139060_T054	AFLA_139410	aflC / pksA / pksL1 / polyketide synthase
	AFLA_139060_T054	AFLA_139420	aflT / aflT / transmembrane protein
	AFLA_139060_T054	AFLA_139430	aflU / cypA / P450 monooxygenase
	AFLA_139060_T054	AFLA_139440	aflF / norB / dehydrogenase
	AFLA_139060_T054	AFLA_139450	conserved hypothetical protein
	AFLA_139060_T054	AFLA_139460	MFS multidrug transporter, putative
	AFLA_139060_T054	AFLA_139470	FAD dependent oxidoreductase, putative
	AFLA_139060_T054	AFLA_139480	dimethylallyl tryptophan synthase, putative
	AFLA_139060_T054	AFLA_139490	hybrid PKS/NRPS enzyme, putative
	AFLA_139060_T054	AFLA_139500	conserved hypothetical protein
	AFLA_139060_T054	AFLA_139510	conserved hypothetical protein
	AFLA_139060_T054	AFLA_139520	hypothetical protein
	AFLA_139060_T054	AFLA_139530	conserved hypothetical protein
	AFLA_139060_T054	AFLA_139540	cytochrome P450, putative
	AFLA_139060_T054	AFLA_139550	lignostilbene dioxygenase family protein
	AFLA_139060_T054	AFLA_139560	C6 transcription factor, putative
	AFLA_139060_T054	AFLA_139570	hypothetical protein
	AFLA_139060_T054	AFLA_139580	gulonolactone oxidase, putative
	AFLA_139060_T054	AFLA_139590	choline dehydrogenase, putative
	AFLA_139060_T054	AFLA_139600	glucose-methanol-choline (gmc) oxidoreductase, putative
	AFLA_064260_T034	AFLA_064260	oligopeptide transporter, putative
	AFLA_064260_T034	AFLA_064270	gibberellin 2-oxidase, putative
	AFLA_064260_T034	AFLA_064280	N-methyltransferase, putative
	AFLA_064260_T034	AFLA_064290	O-methyltransferase, putative
	AFLA_064260_T034	AFLA_064300	fructosyl amino acid oxidase, putative
	AFLA_064260_T034	AFLA_064310	hypothetical protein
	AFLA_064260_T034	AFLA_064320	oligopeptide transporter, putative
	AFLA_064260_T034	AFLA_064330	conserved hypothetical protein
	AFLA_064260_T034	AFLA_064340	conserved hypothetical protein
	AFLA_064260_T034	AFLA_064350	MFS transporter, putative
	AFLA_064260_T034	AFLA_064360	ABC multidrug transporter, putative
	AFLA_064260_T034	AFLA_064370	C6 transcription factor, putative
	AFLA_064260_T034	AFLA_064380	conserved hypothetical protein
	AFLA_064260_T034	AFLA_064390	cytochrome P450 oxidoreductase GliF
	AFLA_064260_T034	AFLA_064400	benzoate 4-monooxygenase cytochrome P450, putative
	AFLA_064260_T034	AFLA_064410	conserved hypothetical protein
	AFLA_064260_T034	AFLA_064420	gliotoxin biosynthesis protein GliK
	AFLA_064260_T034	AFLA_064430	macrolide phosphotransferase k, putative
	AFLA_064260_T034	AFLA_064440	transport protein, putative
	AFLA_064260_T034	AFLA_064450	aminotransferase GliI-like, putative
	AFLA_064260_T034	AFLA_064460	conserved hypothetical protein
	AFLA_064260_T034	AFLA_064470	cytochrome P450, putative
	AFLA_064260_T034	AFLA_064480	conserved hypothetical protein
	AFLA_064260_T034	AFLA_064490	conserved hypothetical protein
	AFLA_064260_T034	AFLA_064500	conserved hypothetical protein
	AFLA_064260_T034	AFLA_064510	thioredoxin reductase GliT-like, putative
	AFLA_064260_T034	AFLA_064520	O-methyltransferase GliM-like, putative
	AFLA_064260_T034	AFLA_064530	glutathione S-transferase GliG-like, putative
	AFLA_064260_T034	AFLA_064540	cytochrome P450 oxidoreductase GliC
	AFLA_064260_T034	AFLA_064550	membrane dipeptidase GliJ-like, putative
	AFLA_064260_T034	AFLA_064560	nonribosomal peptide synthase GliP-like, putative
	AFLA_064260_T034	AFLA_064570	uracil permease, putative
	AFLA_064260_T034	AFLA_064580	oxidoreductase, putative
	AFLA_064260_T034	AFLA_064590	O-methyltransferase, putative
	AFLA_064710_T010	AFLA_064710	pantothenate transporter, putative
	AFLA_064710_T010	AFLA_064720	sugar transporter, putative
	AFLA_064710_T010	AFLA_064730	ankyrin repeat domain, putative
	AFLA_064710_T010	AFLA_064740	cell wall glycosyl hydrolase YteR, putative
	AFLA_064710_T010	AFLA_064750	naringenin,2-oxoglutarate 3-dioxygenase, putative
	AFLA_064710_T010	AFLA_064760	siderophore iron transporter, putative
	AFLA_064710_T010	AFLA_064770	hypothetical protein
	AFLA_064710_T010	AFLA_064780	conserved hypothetical protein
	AFLA_064710_T010	AFLA_064790	conserved hypothetical protein
	AFLA_064710_T010	AFLA_064800	MFS monosaccharide transporter, putative
	AFLA_065140_T026	AFLA_065140	conserved hypothetical protein
	AFLA_065140_T026	AFLA_065150	allantoate permease, putative
	AFLA_065140_T026	AFLA_065160	hypothetical protein
	AFLA_065140_T026	AFLA_065170	conserved hypothetical protein
	AFLA_065140_T026	AFLA_065180	thioredoxin, putative
	AFLA_065140_T026	AFLA_065190	endo-1,4-beta-xylanase (XynG1), putative
	AFLA_065140_T026	AFLA_065200	conserved hypothetical protein
	AFLA_065140_T026	AFLA_065210	sugar transporter, putative
	AFLA_065140_T026	AFLA_065220	conserved hypothetical protein
	AFLA_065140_T026	AFLA_065230	glycerophosphoryl diester phosphodiesterase family protein
	AFLA_065140_T026	AFLA_065240	conserved hypothetical protein
	AFLA_065140_T026	AFLA_065250	norsolorinic acid reductase, putative
	AFLA_065140_T026	AFLA_065260	conserved hypothetical protein
	AFLA_065140_T026	AFLA_065270	conserved hypothetical protein
	AFLA_065140_T026	AFLA_065280	tyrosinase domain protein
	AFLA_065140_T026	AFLA_065290	conserved hypothetical protein
	AFLA_065140_T026	AFLA_065300	protease inhibitor (Tfs1), putative
	AFLA_065140_T026	AFLA_065310	conserved hypothetical protein
	AFLA_065140_T026	AFLA_065320	fructose-bisphosphate aldolase, putative
	AFLA_065140_T026	AFLA_065330	malate dehydrogenase, putative
	AFLA_065140_T026	AFLA_065340	conserved hypothetical protein
	AFLA_065140_T026	AFLA_065350	conserved hypothetical protein
	AFLA_065140_T026	AFLA_065360	MFS transporter, putative
	AFLA_065140_T026	AFLA_065370	conserved hypothetical protein
	AFLA_065140_T026	AFLA_065380	conserved hypothetical protein
	AFLA_065140_T026	AFLA_065390	3-isopropymalate dehydrogenase, putative
	AFLA_065530_T012	AFLA_065530	MFS multidrug transporter, putative
	AFLA_065530_T012	AFLA_065540	extracellular lipase, putative
	AFLA_065530_T012	AFLA_065550	MFS transporter, putative
	AFLA_065530_T012	AFLA_065560	conserved hypothetical protein
	AFLA_065530_T012	AFLA_065570	O-methyltransferase family protein
	AFLA_065530_T012	AFLA_065580	conserved hypothetical protein
	AFLA_065530_T012	AFLA_065590	estradiol 17 beta-dehydrogenase, putative
	AFLA_065530_T012	AFLA_065600	translation factor, putative
	AFLA_065530_T012	AFLA_065610	conserved hypothetical protein
	AFLA_065530_T012	AFLA_065620	MFS multidrug transporter, putative
	AFLA_065530_T012	AFLA_065630	TfdA family oxidoreductase, putative
	AFLA_065530_T012	AFLA_065640	MFS alpha-glucoside transporter, putative
	AFLA_065720_T013	AFLA_065720	aldehyde dehydrogenase, putative
	AFLA_065720_T013	AFLA_065730	guanine deaminase, putative
	AFLA_065720_T013	AFLA_065740	7-dehydrocholesterol reductase, putative
	AFLA_065720_T013	AFLA_065750	cytochrome P450 oxidoreductase, putative
	AFLA_065720_T013	AFLA_065760	cytochrome P450, putative
	AFLA_065720_T013	AFLA_065770	C6 and C2H2 transcription factor, putative
	AFLA_065720_T013	AFLA_065780	MFS multidrug transporter, putative
	AFLA_065720_T013	AFLA_065790	Zn-dependent hydrolase of the beta-lactamase fold, putative
	AFLA_065720_T013	AFLA_065800	glycosyl hydrolase family 88, putative
	AFLA_065720_T013	AFLA_065810	2-ketogluconate transporter, putative
	AFLA_065720_T013	AFLA_065820	conserved hypothetical protein
	AFLA_065720_T013	AFLA_065830	conserved hypothetical protein
	AFLA_065720_T013	AFLA_065840	conserved hypothetical protein
	AFLA_066060_T010	AFLA_066060	AMP-binding enzyme, putative
	AFLA_066060_T010	AFLA_066070	hypothetical protein
	AFLA_066060_T010	AFLA_066080	hypothetical protein
	AFLA_066060_T010	AFLA_066090	hypothetical protein
	AFLA_066060_T010	AFLA_066100	conserved hypothetical protein
	AFLA_066060_T010	AFLA_066110	bicyclomycin resistance protein, putative
	AFLA_066060_T010	AFLA_066120	conserved hypothetical protein
	AFLA_066060_T010	AFLA_066130	hypothetical protein
	AFLA_066060_T010	AFLA_066140	feruloyl esterase A precursor, putative
	AFLA_066060_T010	AFLA_066150	endo-1,4-beta-xylanase A precursor, putative
	AFLA_066190_T008	AFLA_066190	4-coumarate:CoA ligase, putative
	AFLA_066190_T008	AFLA_066200	C6 finger domain protein, putative
	AFLA_066190_T008	AFLA_066210	class II DAHP synthetase family protein
	AFLA_066190_T008	AFLA_066220	allantoate permease, putative
	AFLA_066190_T008	AFLA_066230	oxidoreductase, putative
	AFLA_066190_T008	AFLA_066240	hypothetical protein
	AFLA_066190_T008	AFLA_066250	conserved hypothetical protein
	AFLA_066190_T008	AFLA_066260	conserved hypothetical protein
	AFLA_066390_T004	AFLA_066390	conserved hypothetical protein
	AFLA_066390_T004	AFLA_066400	sarcosine oxidase, putative
	AFLA_066390_T004	AFLA_066410	ATP-grasp superfamily protein
	AFLA_066390_T004	AFLA_066420	MSF oligopeptide transporter, putative
	AFLA_066630_T042	AFLA_066630	transcriptional activator protein acu-15, putative
	AFLA_066630_T042	AFLA_066640	short chain dehydrogenase family protein
	AFLA_066630_T042	AFLA_066650	mandelate racemase, putative
	AFLA_066630_T042	AFLA_066660	sugar transporter, putative
	AFLA_066630_T042	AFLA_066670	conserved hypothetical protein
	AFLA_066630_T042	AFLA_066680	beta-galactosidase, putative
	AFLA_066630_T042	AFLA_066690	pyrroline-5-carboxylate reductase, putative
	AFLA_066630_T042	AFLA_066700	P450 family sporulation-specific N-formyltyrosine oxidase Dit2
	AFLA_066630_T042	AFLA_066710	conserved hypothetical protein
	AFLA_066630_T042	AFLA_066720	nonribosomal peptide synthase, putative
	AFLA_066630_T042	AFLA_066730	alcohol dehydrogenase, putative
	AFLA_066630_T042	AFLA_066740	MSF multidrug transporter, putative
	AFLA_066630_T042	AFLA_066750	periplasmic beta-glucosidase precursor, putative
	AFLA_066630_T042	AFLA_066760	conserved hypothetical protein
	AFLA_066630_T042	AFLA_066770	oxidoreductase, FAD-binding, putative
	AFLA_066630_T042	AFLA_066780	geranylgeranyl pyrophosphate synthase, putative
	AFLA_066630_T042	AFLA_066790	conserved hypothetical protein
	AFLA_066630_T042	AFLA_066800	cytochrome B2, putative
	AFLA_066630_T042	AFLA_066810	conserved hypothetical protein
	AFLA_066630_T042	AFLA_066820	quinone oxidoreductase, putative
	AFLA_066630_T042	AFLA_066830	conserved hypothetical protein
	AFLA_066630_T042	AFLA_066840	hybrid PKS/NRPS enzyme, putative
	AFLA_066630_T042	AFLA_066850	conserved hypothetical protein
	AFLA_066630_T042	AFLA_066860	conserved hypothetical protein
	AFLA_066630_T042	AFLA_066870	conserved hypothetical protein
	AFLA_066630_T042	AFLA_066880	monocarboxylate transporter, putative
	AFLA_066630_T042	AFLA_066890	cytochrome P450, putative
	AFLA_066630_T042	AFLA_066900	conserved hypothetical protein
	AFLA_066630_T042	AFLA_066910	conserved hypothetical protein
	AFLA_066630_T042	AFLA_066920	alcohol dehydrogenase, putative
	AFLA_066630_T042	AFLA_066930	cytochrome P450, putative
	AFLA_066630_T042	AFLA_066940	O-methyltransferase, putative
	AFLA_066630_T042	AFLA_066950	conserved hypothetical protein
	AFLA_066630_T042	AFLA_066960	hypothetical protein
	AFLA_066630_T042	AFLA_066970	conserved hypothetical protein
	AFLA_066630_T042	AFLA_066980	polyketide synthase, putative
	AFLA_066630_T042	AFLA_066990	DUF255 domain protein
	AFLA_066630_T042	AFLA_067000	SCP-like extracellular protein, putative
	AFLA_066630_T042	AFLA_067010	carnitine acetyl transferase
	AFLA_066630_T042	AFLA_067020	jumonji family transcription factor, putative
	AFLA_066630_T042	AFLA_067030	conserved hypothetical protein
	AFLA_066630_T042	AFLA_067040	GABA permease, putative
	AFLA_067260_T009	AFLA_067260	pantothenate transporter, putative
	AFLA_067260_T009	AFLA_067270	hypothetical protein
	AFLA_067260_T009	AFLA_067280	short-chain dehydrogenase, putative
	AFLA_067260_T009	AFLA_067290	conserved hypothetical protein
	AFLA_067260_T009	AFLA_067300	conserved hypothetical protein
	AFLA_067260_T009	AFLA_067310	dihydroxy-acetone synthase, putative
	AFLA_067260_T009	AFLA_067320	conserved hypothetical protein
	AFLA_067260_T009	AFLA_067330	conserved hypothetical protein
	AFLA_067260_T009	AFLA_067340	conserved hypothetical protein
	AFLA_067840_T005	AFLA_067840	MFS sugar transporter, putative
	AFLA_067840_T005	AFLA_067850	conserved hypothetical protein
	AFLA_067840_T005	AFLA_067860	tyrosinase, putative
	AFLA_067840_T005	AFLA_067870	conserved hypothetical protein
	AFLA_067840_T005	AFLA_067880	MFS transporter, putative
	AFLA_068090_T008	AFLA_068090	quinate pathway repressor protein QutR, putative
	AFLA_068090_T008	AFLA_068100	hypothetical protein
	AFLA_068090_T008	AFLA_068110	3-dehydroquinate dehydratase QutE
	AFLA_068090_T008	AFLA_068120	inositol monophosphatase QutG, putative
	AFLA_068090_T008	AFLA_068130	quinate 5-dehydrogenase QutB, putative
	AFLA_068090_T008	AFLA_068140	MFS quinate transporter QutD
	AFLA_068090_T008	AFLA_068150	quinate utilisation oxidoreductase QutH
	AFLA_068090_T008	AFLA_068160	4-hydroxyphenylpyruvate dioxygenase, putative
	AFLA_069320_T003	AFLA_069320	ABC multidrug transporter, putative
	AFLA_069320_T003	AFLA_069330	nonribosomal peptide synthase Pes1
	AFLA_069320_T003	AFLA_069340	MSF drug transporter, putative
	AFLA_070810_T013	AFLA_070810	cholinesterase, putative
	AFLA_070810_T013	AFLA_070820	3-hydroxymethyl-3-methylglutaryl-Coenzyme A lyase, putative
	AFLA_070810_T013	AFLA_070830	ankyrin repeat protein
	AFLA_070810_T013	AFLA_070840	MFS transporter, putative
	AFLA_070810_T013	AFLA_070850	phosphatidylserine decarboxylase family protein
	AFLA_070810_T013	AFLA_070860	ACV synthetase PcbAB
	AFLA_070810_T013	AFLA_070870	isopenicillin N synthetase PcbC
	AFLA_070810_T013	AFLA_070880	acyl-coenzyme A:Isopenicillin N acyltransferase PenDE
	AFLA_070810_T013	AFLA_070890	hypothetical protein
	AFLA_070810_T013	AFLA_070900	conserved hypothetical protein
	AFLA_070810_T013	AFLA_070910	aminotransferase, putative
	AFLA_070810_T013	AFLA_070920	NRPS-like enzyme, putative
	AFLA_070810_T013	AFLA_070930	sugar transporter, putative
	AFLA_071530_T006	AFLA_071530	SNF2 family helicase/ATPase (Swr1), putative
	AFLA_071530_T006	AFLA_071540	hypothetical protein
	AFLA_071530_T006	AFLA_071550	conserved hypothetical protein
	AFLA_071530_T006	AFLA_071560	alcohol dehydrogenase, zinc-containing
	AFLA_071530_T006	AFLA_071570	malate dehydrogenase, putative
	AFLA_071530_T006	AFLA_071580	conserved glycine-rich protein
	AFLA_089410_T008	AFLA_089410	conserved hypothetical protein
	AFLA_089410_T008	AFLA_089420	ATP-binding cassette transporter, putative
	AFLA_089410_T008	AFLA_089430	hypothetical protein
	AFLA_089410_T008	AFLA_089440	conserved hypothetical protein
	AFLA_089410_T008	AFLA_089450	GABA permease, putative
	AFLA_089410_T008	AFLA_089460	conserved hypothetical protein
	AFLA_089410_T008	AFLA_089470	glycine-rich protein, putative
	AFLA_089410_T008	AFLA_089480	cytochrome P450 monooxygenase, putative
	AFLA_089750_T012	AFLA_089750	tyrosyl-tRNA synthetase
	AFLA_089750_T012	AFLA_089760	conserved hypothetical protein
	AFLA_089750_T012	AFLA_089770	alpha-N-arabinofuranosidase A precursor, putative
	AFLA_089750_T012	AFLA_089780	conserved hypothetical protein
	AFLA_089750_T012	AFLA_089790	conserved hypothetical protein
	AFLA_089750_T012	AFLA_089800	conserved hypothetical protein
	AFLA_089750_T012	AFLA_089810	sodium/solute symporter, putative
	AFLA_089750_T012	AFLA_089820	pristinamycin IIA synthase subunit A, putative
	AFLA_089750_T012	AFLA_089830	hypothetical protein
	AFLA_089750_T012	AFLA_089840	conserved hypothetical protein
	AFLA_089750_T012	AFLA_089850	conserved hypothetical protein
	AFLA_089750_T012	AFLA_089860	lipase 1 precursor, putative
	AFLA_089930_T007	AFLA_089930	rhamnogalacturonase A precursor, putative
	AFLA_089930_T007	AFLA_089940	thioredoxin, putative
	AFLA_089930_T007	AFLA_089950	conserved hypothetical protein
	AFLA_089930_T007	AFLA_089960	conserved hypothetical protein
	AFLA_089930_T007	AFLA_089970	hypothetical protein
	AFLA_089930_T007	AFLA_089980	conserved hypothetical protein
	AFLA_089930_T007	AFLA_090000	conserved hypothetical protein
	AFLA_090140_T004	AFLA_090140	oxidoreductase, putative
	AFLA_090140_T004	AFLA_090150	conserved hypothetical protein
	AFLA_090140_T004	AFLA_090160	conserved hypothetical protein
	AFLA_090140_T004	AFLA_090170	MFS sugar transporter, putative
	AFLA_090190_T003	AFLA_090190	dimethylallyl tryptophan synthase, putative
	AFLA_090190_T003	AFLA_090200	nonribosomal peptide synthase, putative
	AFLA_090190_T003	AFLA_090210	amino acid permease, putative
	AFLA_090420_T006	AFLA_090420	short-chain type dehydrogenase, putative
	AFLA_090420_T006	AFLA_090430	FAD dependent oxidoreductase superfamily
	AFLA_090420_T006	AFLA_090440	pyrroline-5-carboxylate reductase
	AFLA_090420_T006	AFLA_090450	proline oxidase Put1, putative
	AFLA_090420_T006	AFLA_090460	protein kinase, putative
	AFLA_090420_T006	AFLA_090470	srpk, putative
	AFLA_091710_T006	AFLA_091710	C6 finger domain protein, putative
	AFLA_091710_T006	AFLA_091720	conserved hypothetical protein
	AFLA_091710_T006	AFLA_091730	ethanolamine utilization protein (EutQ), putative
	AFLA_091710_T006	AFLA_091740	serine/threonine protein kinase, putative
	AFLA_091710_T006	AFLA_091750	conserved hypothetical protein
	AFLA_091710_T006	AFLA_091760	C-3 sterol dehydrogenase/C-4 decarboxylase family protein
	AFLA_091990_T006	AFLA_091990	peptidyl-prolyl cis-trans isomerase
	AFLA_091990_T006	AFLA_092000	cell polarity protein, putative
	AFLA_091990_T006	AFLA_092010	HMG-CoA reductase
	AFLA_091990_T006	AFLA_092020	conserved hypothetical protein
	AFLA_091990_T006	AFLA_092030	hypothetical protein
	AFLA_091990_T006	AFLA_092040	NAP1-binding protein, putative
	AFLA_093050_T011	AFLA_093050	conserved hypothetical protein
	AFLA_093050_T011	AFLA_093060	DNA ligase, putative
	AFLA_093050_T011	AFLA_093070	C2H2 transcription factor, putative
	AFLA_093050_T011	AFLA_093080	zinc finger protein, putative
	AFLA_093050_T011	AFLA_093090	conserved hypothetical protein
	AFLA_093050_T011	AFLA_093100	hypothetical protein
	AFLA_093050_T011	AFLA_093110	conserved hypothetical protein
	AFLA_093050_T011	AFLA_093120	conserved hypothetical protein
	AFLA_093050_T011	AFLA_093130	rRNA methyltransferase Spb1, putative
	AFLA_093050_T011	AFLA_093140	histone H3 methyltransferase, putative
	AFLA_093050_T011	AFLA_093150	autophagy protein, putative
	AFLA_093870_T005	AFLA_093870	NAD+ kinase, putative
	AFLA_093870_T005	AFLA_093880	cell morphogenesis protein Las1, putative
	AFLA_093870_T005	AFLA_093890	conserved hypothetical protein
	AFLA_093870_T005	AFLA_093900	hypothetical protein
	AFLA_093870_T005	AFLA_093910	hydroxyacylglutathione hydrolase, putative
	AFLA_095120_T006	AFLA_095120	efflux pump antibiotic resistance protein, putative
	AFLA_095120_T006	AFLA_095130	conserved hypothetical protein
	AFLA_095120_T006	AFLA_095140	pectinesterase precursor, putative
	AFLA_095120_T006	AFLA_095150	beta-xylosidase, putative
	AFLA_095120_T006	AFLA_095160	monoxygenase, putative
	AFLA_095120_T006	AFLA_095170	cytochrome P450, putative
	AFLA_096150_T004	AFLA_096150	MFS alpha-glucoside transporter, putative
	AFLA_096150_T004	AFLA_096160	beta-glucosidase, putative
	AFLA_096150_T004	AFLA_096170	alfa-L-rhamnosidase, putative
	AFLA_096150_T004	AFLA_096180	DUF636 domain protein
	AFLA_096260_T013	AFLA_096260	aromatic ring-opening dioxygenase family protein
	AFLA_096260_T013	AFLA_096270	aldehyde dehydrogenase PutA
	AFLA_096260_T013	AFLA_096280	conserved hypothetical protein
	AFLA_096260_T013	AFLA_096290	salicylate hydroxylase, putative
	AFLA_096260_T013	AFLA_096300	acyl esterase
	AFLA_096260_T013	AFLA_096310	Cupin domain protein
	AFLA_096260_T013	AFLA_096320	C6 and C2H2 transcription factor
	AFLA_096260_T013	AFLA_096330	C6 and C2H2 transcription factor
	AFLA_096260_T013	AFLA_096340	hypothetical protein
	AFLA_096260_T013	AFLA_096350	TrkA-N domain dehydrogenase, putative
	AFLA_096260_T013	AFLA_096360	hypothetical protein
	AFLA_096260_T013	AFLA_096370	Zn2Cys6 transcription factor
	AFLA_096260_T013	AFLA_096380	FAD dependent oxidoreductase, putative
	AFLA_096580_T006	AFLA_096580	conserved hypothetical protein
	AFLA_096580_T006	AFLA_096590	monoxygenase, putative
	AFLA_096580_T006	AFLA_096600	conserved hypothetical protein
	AFLA_096580_T006	AFLA_096610	conserved hypothetical protein
	AFLA_096580_T006	AFLA_096620	aryl-alcohol dehydrogenase, putative
	AFLA_096580_T006	AFLA_096630	cytochrome P450, putative
	AFLA_096760_T003	AFLA_096760	monocarboxylate transporter, putative
	AFLA_096760_T003	AFLA_096770	polyketide synthase, putative
	AFLA_096760_T003	AFLA_096780	conserved hypothetical protein
	AFLA_123500_T006	AFLA_123500	C6 transcription factor, putative
	AFLA_123500_T006	AFLA_123510	iron-sulfur domain containing protein, putative
	AFLA_123500_T006	AFLA_123520	amino acid transporter, putative
	AFLA_123500_T006	AFLA_123530	hypothetical protein
	AFLA_123500_T006	AFLA_123540	conserved hypothetical protein
	AFLA_123500_T006	AFLA_123550	fructosyl amino acid oxidase, putative
	AFLA_124010_T003	AFLA_124010	C6 transcription factor, putative
	AFLA_124010_T003	AFLA_124020	glucuronyl hydrolase, putative
	AFLA_124010_T003	AFLA_124030	MFS transporter, putative
	AFLA_124640_T015	AFLA_124640	Pfs, NACHT and Ankyrin domain protein
	AFLA_124640_T015	AFLA_124650	hypothetical protein
	AFLA_124640_T015	AFLA_124660	pectin lyase precursor, putative
	AFLA_124640_T015	AFLA_124670	valacyclovir hydrolase, putative
	AFLA_124640_T015	AFLA_124680	myotrophin, putative
	AFLA_124640_T015	AFLA_124690	vegetative incompatibility WD repeat protein, putative
	AFLA_124640_T015	AFLA_124700	conserved hypothetical protein
	AFLA_124640_T015	AFLA_124710	conserved hypothetical protein
	AFLA_124640_T015	AFLA_124720	ankyrin repeat-containing protein, putative
	AFLA_124640_T015	AFLA_124730	hypothetical protein
	AFLA_124640_T015	AFLA_124740	beta-galactosidase, putative
	AFLA_124640_T015	AFLA_124750	aromatic amino acid decarboxylase, putative
	AFLA_124640_T015	AFLA_124760	conserved hypothetical protein
	AFLA_124640_T015	AFLA_124770	hypothetical protein
	AFLA_124640_T015	AFLA_124780	efflux pump antibiotic resistance protein, putative
	AFLA_125000_T008	AFLA_125000	bicyclomycin resistance protein, putative
	AFLA_125000_T008	AFLA_125010	protein RDR1, putative
	AFLA_125000_T008	AFLA_125020	hypothetical protein
	AFLA_125000_T008	AFLA_125030	conserved hypothetical protein
	AFLA_125000_T008	AFLA_125040	conserved hypothetical protein
	AFLA_125000_T008	AFLA_125050	conserved hypothetical protein
	AFLA_125000_T008	AFLA_125060	epimerase/dehydratase family protein, putative
	AFLA_125000_T008	AFLA_125070	efflux pump antibiotic resistance protein, putative
	AFLA_125130_T012	AFLA_125130	conserved hypothetical protein
	AFLA_125130_T012	AFLA_125140	C6 transcription factor, putative
	AFLA_125130_T012	AFLA_125150	MFS monocarboxylate transporter, putative
	AFLA_125130_T012	AFLA_125160	conserved hypothetical protein
	AFLA_125130_T012	AFLA_125170	oxidoreductase, putative
	AFLA_125130_T012	AFLA_125180	conserved hypothetical protein
	AFLA_125130_T012	AFLA_125190	dimethylaniline monooxygenase, putative
	AFLA_125130_T012	AFLA_125200	vitamin H transporter, putative
	AFLA_125130_T012	AFLA_125210	conserved hypothetical protein
	AFLA_125130_T012	AFLA_125220	hypothetical protein
	AFLA_125130_T012	AFLA_125230	hypothetical protein
	AFLA_125130_T012	AFLA_125240	aromatic-L-amino-acid decarboxylase, putative
	AFLA_125570_T012	AFLA_125570	hypothetical protein
	AFLA_125570_T012	AFLA_125580	conserved hypothetical protein
	AFLA_125570_T012	AFLA_125590	conserved hypothetical protein
	AFLA_125570_T012	AFLA_125600	efflux pump antibiotic resistance protein, putative
	AFLA_125570_T012	AFLA_125610	conserved hypothetical protein
	AFLA_125570_T012	AFLA_125620	ThiJ/PfpI family transcriptional regulator, putative
	AFLA_125570_T012	AFLA_125630	PKS-like enzyme, putative
	AFLA_125570_T012	AFLA_125640	PKS-like enzyme, putative
	AFLA_125570_T012	AFLA_125650	hypothetical protein
	AFLA_125570_T012	AFLA_125660	H /K ATPase alpha subunit, putative
	AFLA_125570_T012	AFLA_125670	C6 transcription factor, putative
	AFLA_125570_T012	AFLA_125680	MFS quinate transporter, putative
	AFLA_125750_T003	AFLA_125750	cytochrome P450 oxidoreductase/alkane hydroxylase, putative
	AFLA_125750_T003	AFLA_125760	squalene-hopene-cyclase, putative
	AFLA_125750_T003	AFLA_125770	LysR family regulatory protein, putative
	AFLA_126530_T026	AFLA_126530	conserved hypothetical protein
	AFLA_126530_T026	AFLA_126540	conserved hypothetical protein
	AFLA_126530_T026	AFLA_126550	ornithine decarboxylase, putative
	AFLA_126530_T026	AFLA_126560	conserved hypothetical protein
	AFLA_126530_T026	AFLA_126570	conserved hypothetical protein
	AFLA_126530_T026	AFLA_126580	sarcosine oxidase, putative
	AFLA_126530_T026	AFLA_126590	conserved hypothetical protein
	AFLA_126530_T026	AFLA_126600	hypothetical protein
	AFLA_126530_T026	AFLA_126610	cytochrome P450, putative
	AFLA_126530_T026	AFLA_126620	cytochrome P450, putative
	AFLA_126530_T026	AFLA_126630	conserved hypothetical protein
	AFLA_126530_T026	AFLA_126640	integral membrane protein Pth11-like, putative
	AFLA_126530_T026	AFLA_126650	cytochrome P450, putative
	AFLA_126530_T026	AFLA_126660	ankyrin repeat protein
	AFLA_126530_T026	AFLA_126670	hypothetical protein
	AFLA_126530_T026	AFLA_126680	WD repeat-containing protein, putative
	AFLA_126530_T026	AFLA_126690	conserved hypothetical protein
	AFLA_126530_T026	AFLA_126700	hypothetical protein
	AFLA_126530_T026	AFLA_126710	polyketide synthase, putative
	AFLA_126530_T026	AFLA_126720	hypothetical protein
	AFLA_126530_T026	AFLA_126730	conserved hypothetical protein
	AFLA_126530_T026	AFLA_126740	lipase precursor, putative
	AFLA_126530_T026	AFLA_126750	extracellular glycine-rich protein
	AFLA_126530_T026	AFLA_126760	hmg-CoA reductase, putative
	AFLA_126530_T026	AFLA_126770	conserved hypothetical protein
	AFLA_126530_T026	AFLA_126780	beta-glucosidase 2 precursor, putative
	AFLA_126890_T003	AFLA_126890	MFS maltose permease MalP
	AFLA_126890_T003	AFLA_126900	maltase
	AFLA_126890_T003	AFLA_126910	C6 transcription factor, putative
	AFLA_126970_T017	AFLA_126970	arginine permease, putative
	AFLA_126970_T017	AFLA_126980	conserved hypothetical protein
	AFLA_126970_T017	AFLA_126990	conserved hypothetical protein
	AFLA_126970_T017	AFLA_127000	hypothetical protein
	AFLA_126970_T017	AFLA_127010	conserved hypothetical protein
	AFLA_126970_T017	AFLA_127020	monooxygenase, putative
	AFLA_126970_T017	AFLA_127030	conserved hypothetical protein
	AFLA_126970_T017	AFLA_127040	MFS monocarboxylate transporter, putative
	AFLA_126970_T017	AFLA_127050	conserved hypothetical protein
	AFLA_126970_T017	AFLA_127060	conserved hypothetical protein
	AFLA_126970_T017	AFLA_127070	short-chain dehydrogenase, putative
	AFLA_126970_T017	AFLA_127080	conserved hypothetical protein
	AFLA_126970_T017	AFLA_127090	polyketide synthase, putative
	AFLA_126970_T017	AFLA_127100	conserved hypothetical protein
	AFLA_126970_T017	AFLA_127110	MFS transporter, putative
	AFLA_126970_T017	AFLA_127120	hypothetical protein
	AFLA_126970_T017	AFLA_127130	conserved hypothetical protein
	AFLA_127440_T009	AFLA_127440	cAMP-dependent protein kinase-like, putative
	AFLA_127440_T009	AFLA_127450	nuclear localization protein NPL6, putative
	AFLA_127440_T009	AFLA_127460	SNF7 family protein
	AFLA_127440_T009	AFLA_127470	conserved hypothetical protein
	AFLA_127440_T009	AFLA_127480	MFS multidrug transporter, putative
	AFLA_127440_T009	AFLA_127490	hypothetical protein
	AFLA_127440_T009	AFLA_127500	cytochrome P450, putative
	AFLA_127440_T009	AFLA_127510	3-beta hydroxysteroid dehydrogenase family protein
	AFLA_127440_T009	AFLA_127520	glucose-methanol-choline (gmc) oxidoreductase, putative
	AFLA_128040_T006	AFLA_128040	efflux pump antibiotic resistance protein, putative
	AFLA_128040_T006	AFLA_128050	conserved hypothetical protein
	AFLA_128040_T006	AFLA_128060	polyketide synthase, putative
	AFLA_128040_T006	AFLA_128070	conserved hypothetical protein
	AFLA_128040_T006	AFLA_128080	conserved hypothetical protein
	AFLA_128040_T006	AFLA_128090	cytochrome P450 alkane hydroxylase, putative
	AFLA_128300_T013	AFLA_128300	ankyrin repeat domain protein, putative
	AFLA_128300_T013	AFLA_128310	phosphotyrosyl phosphatase activator
	AFLA_128300_T013	AFLA_128320	DUF455 domain protein
	AFLA_128300_T013	AFLA_128330	UMTA methyltransferase family protein
	AFLA_128300_T013	AFLA_128340	conserved hypothetical protein
	AFLA_128300_T013	AFLA_128350	conserved hypothetical protein
	AFLA_128300_T013	AFLA_128360	hypothetical protein
	AFLA_128300_T013	AFLA_128370	conserved hypothetical protein
	AFLA_128300_T013	AFLA_128380	hypothetical protein
	AFLA_128300_T013	AFLA_128390	hypothetical protein
	AFLA_128300_T013	AFLA_128400	conserved hypothetical protein
	AFLA_128300_T013	AFLA_128410	conserved hypothetical protein
	AFLA_128300_T013	AFLA_128420	conserved hypothetical protein
	AFLA_128530_T004	AFLA_128530	delta-1-pyrroline-5-carboxylate dehydrogenase PrnC
	AFLA_128530_T004	AFLA_128540	proline oxidase PrnD
	AFLA_128530_T004	AFLA_128550	proline utilization protein PrnX, putative
	AFLA_128530_T004	AFLA_128560	C6 transcription factor (PrnA), putative
	AFLA_128700_T005	AFLA_128700	alcohol dehydrogenase, putative
	AFLA_128700_T005	AFLA_128710	hypothetical protein
	AFLA_128700_T005	AFLA_128720	conserved hypothetical protein
	AFLA_128700_T005	AFLA_128730	ATP dependent RNA helicase, putative
	AFLA_128700_T005	AFLA_128740	tRNA methyltransferase, putative
	AFLA_129250_T007	AFLA_129250	glucose dehydrogenase, putative
	AFLA_129250_T007	AFLA_129260	conserved hypothetical protein
	AFLA_129250_T007	AFLA_129270	conserved hypothetical protein
	AFLA_129250_T007	AFLA_129280	conserved hypothetical protein
	AFLA_129250_T007	AFLA_129290	conserved hypothetical protein
	AFLA_129250_T007	AFLA_129300	conserved hypothetical protein
	AFLA_129250_T007	AFLA_129310	NAD binding Rossmann fold oxidoreductase, putative
	AFLA_129360_T014	AFLA_129360	3-hydroxyacyl-CoA dehyrogenase, putative
	AFLA_129360_T014	AFLA_129370	cytochrome B5, putative
	AFLA_129360_T014	AFLA_129380	cytochrome P450, putative
	AFLA_129360_T014	AFLA_129390	conserved hypothetical protein
	AFLA_129360_T014	AFLA_129400	conserved hypothetical protein
	AFLA_129360_T014	AFLA_129410	conserved hypothetical protein
	AFLA_129360_T014	AFLA_129420	C6 transcription factor, putative
	AFLA_129360_T014	AFLA_129430	vacuolar H+\/Ca2+ exchanger
	AFLA_129360_T014	AFLA_129440	1,3-beta-glucanosyltransferase, putative
	AFLA_129360_T014	AFLA_129450	MFS transporter, putative
	AFLA_129360_T014	AFLA_129460	C6 transcription factor, putative
	AFLA_129360_T014	AFLA_129470	DUF453 domain protein
	AFLA_129360_T014	AFLA_129480	sugar transporter, putative
	AFLA_129360_T014	AFLA_129490	hypothetical protein
	AFLA_000350_T007	AFLA_000350	NAD dependent epimerase/dehydratase, putative
	AFLA_000350_T007	AFLA_000360	hypothetical protein
	AFLA_000350_T007	AFLA_000370	hypothetical protein
	AFLA_000350_T007	AFLA_000380	oxidoreductase, short-chain dehydrogenase/reductase family, putative
	AFLA_000350_T007	AFLA_000390	conserved hypothetical protein
	AFLA_000350_T007	AFLA_000500	conserved hypothetical protein
	AFLA_000350_T007	AFLA_000510	conserved hypothetical protein
	AFLA_000530_T003	AFLA_000530	conserved hypothetical protein
	AFLA_000530_T003	AFLA_000540	amidase, putative
	AFLA_000530_T003	AFLA_000550	benzoate 4-monooxygenase cytochrome P450, putative
	AFLA_000640_T043	AFLA_000640	polyamine oxidase, putative
	AFLA_000640_T043	AFLA_000650	amino acid transporter, putative
	AFLA_000640_T043	AFLA_000660	benzoate 4-monooxygenase cytochrome P450, putative
	AFLA_000640_T043	AFLA_000680	hypothetical protein
	AFLA_000640_T043	AFLA_000690	alcohol dehydrogenase, putative
	AFLA_000640_T043	AFLA_000700	hypothetical protein
	AFLA_000640_T043	AFLA_000710	6-hydroxy-D-nicotine oxidase, putative
	AFLA_000640_T043	AFLA_000720	hypothetical protein
	AFLA_000640_T043	AFLA_000730	conserved hypothetical protein
	AFLA_000640_T043	AFLA_000740	conserved hypothetical protein
	AFLA_000640_T043	AFLA_000750	phenylacetaldoxime dehydratase family protein, putative
	AFLA_000640_T043	AFLA_000760	MFS transporter, putative
	AFLA_000640_T043	AFLA_000770	conserved hypothetical protein
	AFLA_000640_T043	AFLA_000780	conserved hypothetical protein
	AFLA_000640_T043	AFLA_000790	conserved hypothetical protein
	AFLA_000640_T043	AFLA_000800	hypothetical protein
	AFLA_000640_T043	AFLA_000810	beta-glucosidase, putative
	AFLA_000640_T043	AFLA_000820	MFS sugar transporter, putative
	AFLA_000640_T043	AFLA_000830	conserved hypothetical protein
	AFLA_000640_T043	AFLA_000840	efflux pump antibiotic resistance protein, putative
	AFLA_000640_T043	AFLA_000850	conserved hypothetical protein
	AFLA_000640_T043	AFLA_000860	tripeptidyl peptidase A
	AFLA_000640_T043	AFLA_000870	hypothetical protein
	AFLA_000640_T043	AFLA_000880	hypothetical protein
	AFLA_000640_T043	AFLA_000890	laccase TilA
	AFLA_000640_T043	AFLA_000900	polyamine transporter, putative
	AFLA_000640_T043	AFLA_000910	feruloyl esterase B precursor, putative
	AFLA_000640_T043	AFLA_000920	conserved hypothetical protein
	AFLA_000640_T043	AFLA_000930	acetolactate synthase, large subunit, putative
	AFLA_000640_T043	AFLA_000940	acetylornithine deacetylase, putative
	AFLA_000640_T043	AFLA_000950	conserved hypothetical protein
	AFLA_000640_T043	AFLA_000960	allantoate permease, putative
	AFLA_000640_T043	AFLA_000970	allantoate permease, putative
	AFLA_000640_T043	AFLA_000980	conserved hypothetical protein
	AFLA_000640_T043	AFLA_000990	conserved hypothetical protein
	AFLA_000640_T043	AFLA_001000	conserved hypothetical protein
	AFLA_000640_T043	AFLA_001010	benzoate 4-monooxygenase cytochrome P450, putative
	AFLA_000640_T043	AFLA_001020	cytochrome P450 monooxygenase, putative
	AFLA_000640_T043	AFLA_001030	lanosterol synthase, putative
	AFLA_000640_T043	AFLA_001040	mitochondrial protein Fmp29, putative
	AFLA_000640_T043	AFLA_001050	MFS transporter Seo1, putative
	AFLA_000640_T043	AFLA_001060	conserved hypothetical protein
	AFLA_000640_T043	AFLA_001070	ABC transporter, putative
	AFLA_001150_T016	AFLA_001150	ankyrin repeat-containing protein, putative
	AFLA_001150_T016	AFLA_001160	hypothetical protein
	AFLA_001150_T016	AFLA_001170	hypothetical protein
	AFLA_001150_T016	AFLA_001180	pheromone-regulated membrane protein, putative
	AFLA_001150_T016	AFLA_001190	MFS transporter, putative
	AFLA_001150_T016	AFLA_001200	conserved hypothetical protein
	AFLA_001150_T016	AFLA_001210	hypothetical protein
	AFLA_001150_T016	AFLA_001220	isochorismatase family hydrolase, putative
	AFLA_001150_T016	AFLA_001230	gloeobacteria sulfatase, putative
	AFLA_001150_T016	AFLA_001240	beta-glucosidase precursor, putative
	AFLA_001150_T016	AFLA_001250	hexose carrier protein, putative
	AFLA_001150_T016	AFLA_001260	polyamine transporter, putative
	AFLA_001150_T016	AFLA_001270	hypothetical protein
	AFLA_001150_T016	AFLA_001280	isoflavone reductase family protein CipA, putative
	AFLA_001150_T016	AFLA_001290	oligopeptide transporter, putative
	AFLA_001150_T016	AFLA_001300	oligopeptide transporter, putative
	AFLA_001870_T021	AFLA_001870	MFS transporter, putative
	AFLA_001870_T021	AFLA_001880	conserved hypothetical protein
	AFLA_001870_T021	AFLA_001890	cellobiose dehydrogenase
	AFLA_001870_T021	AFLA_001900	sulfatase domain protein
	AFLA_001870_T021	AFLA_001910	hypothetical protein
	AFLA_001870_T021	AFLA_001920	flavin-binding monooxygenase, putative
	AFLA_001870_T021	AFLA_001930	luciferase, putative
	AFLA_001870_T021	AFLA_001940	amino acid transporter, putative
	AFLA_001870_T021	AFLA_001950	gluconate 5-dehydrogenase, putative
	AFLA_001870_T021	AFLA_001960	aldehyde dehydrogenase, putative
	AFLA_001870_T021	AFLA_001970	2-amino-3-carboxymuconate-6-semialdehyde decarboxylase, putative
	AFLA_001870_T021	AFLA_001980	glutamate cysteine ligase, putative
	AFLA_001870_T021	AFLA_001990	conserved hypothetical protein
	AFLA_001870_T021	AFLA_002000	DUF821 domain protein
	AFLA_001870_T021	AFLA_002010	conserved hypothetical protein
	AFLA_001870_T021	AFLA_002020	spherulin 4-like cell surface protein, putative
	AFLA_001870_T021	AFLA_002030	MFS monocarboxylate transporter, putative
	AFLA_001870_T021	AFLA_002040	conserved hypothetical protein
	AFLA_001870_T021	AFLA_002050	hspc200, putative
	AFLA_001870_T021	AFLA_002060	zinc-binding oxidoreductase, putative
	AFLA_001870_T021	AFLA_002070	conserved hypothetical protein
	AFLA_003760_T006	AFLA_003760	NACHT domain protein
	AFLA_003760_T006	AFLA_003770	ankyrin repeat-containing protein, putative
	AFLA_003760_T006	AFLA_003780	choline/ethanolamine kinase, putative
	AFLA_003760_T006	AFLA_003790	conserved hypothetical protein
	AFLA_003760_T006	AFLA_003800	hypothetical protein
	AFLA_003760_T006	AFLA_003810	endonuclease/exonuclease/phosphatase family protein
	AFLA_004860_T006	AFLA_004860	cytochrome P450, putative
	AFLA_004860_T006	AFLA_004870	cytochrome P450, putative
	AFLA_004860_T006	AFLA_004880	amine oxidase, flavin-containing superfamily
	AFLA_004860_T006	AFLA_004890	conserved hypothetical protein
	AFLA_004860_T006	AFLA_004900	C6 transcription factor, putative
	AFLA_004860_T006	AFLA_004910	MFS multidrug transporter, putative
	AFLA_005320_T015	AFLA_005320	polyketide synthase, putative
	AFLA_005320_T015	AFLA_005330	conserved hypothetical protein
	AFLA_005320_T015	AFLA_005340	conserved hypothetical protein
	AFLA_005320_T015	AFLA_005350	hypothetical protein
	AFLA_005320_T015	AFLA_005360	conserved hypothetical protein
	AFLA_005320_T015	AFLA_005370	conserved hypothetical protein
	AFLA_005320_T015	AFLA_005380	hypothetical protein
	AFLA_005320_T015	AFLA_005390	conserved hypothetical protein
	AFLA_005320_T015	AFLA_005400	ankyrin repeat-containing protein, putative
	AFLA_005320_T015	AFLA_005410	5-AMP-activated protein kinase, putative
	AFLA_005320_T015	AFLA_005420	hypothetical protein
	AFLA_005320_T015	AFLA_005430	hypothetical protein
	AFLA_005320_T015	AFLA_005440	nonribosomal peptide synthase, putative
	AFLA_005320_T015	AFLA_005450	conserved hypothetical protein
	AFLA_005320_T015	AFLA_005460	cytochrome P450, putative
	AFLA_005510_T008	AFLA_005510	amino acid permease, putative
	AFLA_005510_T008	AFLA_005520	C6 transcription factor, putative
	AFLA_005510_T008	AFLA_005530	glutathione-S-transferase theta, GST, putative
[truncated: 816 more rows]
