# Supplementary material for: Motif-Independent Prediction of a Secondary Metabolism Gene Cluster Using Comparative Genomics: Application to Sequenced Genomes of Aspergillus and Ten Other Filamentous Fungal Species
Source: DNA Res. 2014 Apr 11;21(4):447–57. doi: 10.1093/dnares/dsu010 (PMC4131838; doi:10.1093/dnares/dsu010)
Supplement: Supplementary Data [file supp_dsu010_dsu010supp_table5.xls]

## Sheet: aor_merge_cluster0202_10kb_0.25
	Suppelemtary Table S5. Clusters detected from the A. oryzae genome
	ClusterID	GID	annotation
	AO070342000455_T017	AO070342000455	Pleiotropic drug resistance proteins (PDR1-15), ABC superfamily
	AO070342000455_T017	AO070342000454	Predicted protein
	AO070342000455_T017	AO070342000453	Synaptic vesicle transporter SVOP and related transporters (major facilitator superfamily)
	AO070342000455_T017	AO070342000452	Predicted protein
	AO070342000455_T017	AO070342000451	Predicted protein
	AO070342000455_T017	AO070342000450	Synaptic vesicle transporter SVOP and related transporters (major facilitator superfamily)
	AO070342000455_T017	AO070342000449	1-aminocyclopropane-1-carboxylate synthase, and related proteins
	AO070342000455_T017	AO070342000448	Predicted protein
	AO070342000455_T017	AO070342000447	Predicted protein
	AO070342000455_T017	AO070342000446	Predicted protein
	AO070342000455_T017	AO070342000445	Predicted protein
	AO070342000455_T017	AO070342000444	Predicted protein
	AO070342000455_T017	AO070342000443	Monooxygenase involved in coenzyme Q (ubiquinone) biosynthesis
	AO070342000455_T017	AO070342000442	Predicted protein
	AO070342000455_T017	AO070342000441	Predicted protein
	AO070342000455_T017	AO070342000440	Predicted protein
	AO070342000455_T017	AO070342000439	Predicted protein
	AO070342000432_T006	AO070342000432	Predicted protein
	AO070342000432_T006	AO070342000431	Permease of the major facilitator superfamily
	AO070342000432_T006	AO070342000430	Aldo/keto reductase family proteins
	AO070342000432_T006	AO070342000429	Predicted protein
	AO070342000432_T006	AO070342000428	Gluconate kinase
	AO070342000432_T006	AO070342000427	Permease of the major facilitator superfamily
	AO070342000415_T008	AO070342000415	Synaptic vesicle transporter SVOP and related transporters (major facilitator superfamily)
	AO070342000415_T008	AO090009000047	Dehydrogenases with different specificities (related to short-chain alcohol dehydrogenases)
	AO070342000415_T008	AO070342000412	Predicted protein
	AO070342000415_T008	AO070342000411	Permease of the major facilitator superfamily
	AO070342000415_T008	AO070342000410	Uncharacterized conserved protein
	AO070342000415_T008	AO070342000409	Predicted protein
	AO070342000415_T008	AO090009000052	Polyketide synthase modules and related proteins
	AO070342000415_T008	AO070342000407	Na+/H+ antiporter
	AO070342000395_T014	AO070342000395	Fructose/tagatose bisphosphate aldolase
	AO070342000395_T014	AO070342000394	Predicted protein
	AO070342000395_T014	AO070342000393	Multicopper oxidases
	AO070342000395_T014	AO070342000392	Permease of the major facilitator superfamily
	AO070342000395_T014	AO070342000391	Predicted protein
	AO070342000395_T014	AO070342000390	Carboxylesterase and related proteins
	AO070342000395_T014	AO090009000071	Polyketide synthase modules and related proteins
	AO070342000395_T014	AO070342000388	Predicted protein
	AO070342000395_T014	AO070342000387	Predicted protein
	AO070342000395_T014	AO090009000074	Permease of the major facilitator superfamily
	AO070342000395_T014	AO090009000075	Flavin-containing monooxygenase
	AO070342000395_T014	AO090009000076	Probable taurine catabolism dioxygenase
	AO070342000395_T014	AO070342000381	Predicted protein
	AO070342000395_T014	AO090009000078	Predicted protein
	AO070342000368_T006	AO070342000368	Dehydrogenases with different specificities (related to short-chain alcohol dehydrogenases)
	AO070342000368_T006	AO070342000367	Predicted protein
	AO070342000368_T006	AO070342000366	Reductases with broad range of substrate specificities
	AO070342000368_T006	AO070342000365	Geranylgeranyl pyrophosphate synthase/Polyprenyl synthetase
	AO070342000368_T006	AO070342000363	Predicted protein
	AO070342000368_T006	AO070342000362	Predicted protein
	AO070342000333_T018	AO070342000333	Predicted protein
	AO070342000333_T018	AO070342000332	Predicted protein
	AO070342000333_T018	AO070342000331	Permease of the major facilitator superfamily
	AO070342000333_T018	AO070342000330	Predicted protein
	AO070342000333_T018	AO070342000329	Cytochrome P450 CYP3/CYP5/CYP6/CYP9 subfamilies
	AO070342000333_T018	AO070342000328	Predicted protein
	AO070342000333_T018	AO070342000327	Predicted protein
	AO070342000333_T018	AO070342000326	Polyketide synthase modules and related proteins
	AO070342000333_T018	AO070342000325	Predicted hydrolases or acyltransferases (alpha/beta hydrolase superfamily)
	AO070342000333_T018	AO070342000324	Predicted protein
	AO070342000333_T018	AO070342000323	Predicted protein
	AO070342000333_T018	AO070342000322	NAD-dependent aldehyde dehydrogenases
	AO070342000333_T018	AO070342000321	Homoserine dehydrogenase
	AO070342000333_T018	AO070342000320	Predicted protein
	AO070342000333_T018	AO070342000319	Monocarboxylate transporter
	AO070342000333_T018	AO070342000318	Methylenetetrahydrofolate dehydrogenase/methylenetetrahydrofolate cyclohydrolase
	AO070342000333_T018	AO070342000317	Uncharacterized protein conserved in bacteria
	AO070342000333_T018	AO070342000316	Permease of the major facilitator superfamily
	AO070342000187_T007	AO070342000187	Permease of the major facilitator superfamily
	AO070342000187_T007	AO070342000186	Predicted protein
	AO070342000187_T007	AO070342000185	Predicted protein
	AO070342000187_T007	AO070342000184	Predicted protein
	AO070342000187_T007	AO070342000183	Predicted protein
	AO070342000187_T007	AO070342000182	Predicted transporter (major facilitator superfamily)
	AO070342000187_T007	AO070342000181	Predicted protein
	AO070342000106_T012	AO070342000106	NADPH:quinone reductase and related Zn-dependent oxidoreductases
	AO070342000106_T012	AO070342000105	Erythromycin esterase homolog
	AO070342000106_T012	AO070342000104	Predicted protein
	AO070342000106_T012	AO070342000103	Predicted protein
	AO070342000106_T012	AO070342000102	Inositol phospholipid synthesis protein, Scs3p
	AO070342000106_T012	AO070342000101	Beta-glucosidase-related glycosidases
	AO070342000106_T012	AO070342000100	Predicted protein
	AO070342000106_T012	AO070342000099	Predicted protein
	AO070342000106_T012	AO070342000098	Predicted protein
	AO070342000106_T012	AO070342000097	Predicted protein
	AO070342000106_T012	AO070342000096	Cation-independent mannose-6-phosphate receptor CI-MPR
	AO070342000106_T012	AO070342000095	Sterol reductase/lamin B receptor
	AO070269000050_T009	AO070269000050	Predicted protein
	AO070269000050_T009	AO070269000049	Predicted protein
	AO070269000050_T009	AO070269000048	Permease of the major facilitator superfamily
	AO070269000050_T009	AO070269000047	2-polyprenyl-6-methoxyphenol hydroxylase and related FAD-dependent oxidoreductases
	AO070269000050_T009	AO070269000046	Predicted protein
	AO070269000050_T009	AO070269000045	Predicted protein
	AO070269000050_T009	AO070269000044	Predicted protein
	AO070269000050_T009	AO070269000043	Dehydrogenases with different specificities (related to short-chain alcohol dehydrogenases)
	AO070269000050_T009	AO070269000042	Predicted protein
	AO070269000025_T035	AO070269000025	Amine oxidase
	AO070269000025_T035	AO070269000024	Predicted protein
	AO070269000025_T035	AO070269000023	Predicted protein
	AO070269000025_T035	AO070269000022	Predicted protein
	AO070269000025_T035	AO070269000021	Predicted protein
	AO070269000025_T035	AO070269000020	Predicted protein
	AO070269000025_T035	AO070269000019	Predicted protein
	AO070269000025_T035	AO070269000018	Amino acid transporters
	AO070269000025_T035	AO070269000017	Predicted protein
	AO070269000025_T035	AO070269000016	Beta-glucosidase-related glycosidases
	AO070269000025_T035	AO070269000015	Predicted protein
	AO070269000025_T035	AO070269000014	Predicted protein
	AO070269000025_T035	AO070269000013	Malate synthase
	AO070269000025_T035	AO070269000012	Glutamine synthetase
	AO070269000025_T035	AO070269000011	Dehydrogenases with different specificities (related to short-chain alcohol dehydrogenases)
	AO070269000025_T035	AO070269000010	Predicted protein
	AO070269000025_T035	AO070269000009	Predicted protein
	AO070269000025_T035	AO070269000008	Predicted protein
	AO070269000025_T035	AO070269000007	Aldo/keto reductase family proteins
	AO070269000025_T035	AO070269000006	Na+/K+ transporter
	AO070269000025_T035	AO090009000565	Multidrug resistance-associated protein/mitoxantrone resistance protein, ABC superfamily
	AO070269000025_T035	AO070269000003	Predicted protein
	AO070269000025_T035	AO070269000002	ATPase component of ABC transporters with duplicated ATPase domains/Translation elongation factor EF-3b
	AO070269000025_T035	AO070269000001	Citrate synthase
	AO070269000025_T035	AO090009000569	Predicted protein
	AO070269000025_T035	AO070295000001	Predicted protein
	AO070269000025_T035	AO070295000002	Predicted protein
	AO070269000025_T035	AO070295000003	Permeases of the major facilitator superfamily
	AO070269000025_T035	AO070295000004	Dehydrogenases with different specificities (related to short-chain alcohol dehydrogenases)
	AO070269000025_T035	AO070295000005	Predicted protein
	AO070269000025_T035	AO070295000006	Sorbitol dehydrogenase
	AO070269000025_T035	AO070295000007	Predicted protein
	AO070269000025_T035	AO070295000008	Predicted protein
	AO070269000025_T035	AO070295000009	Predicted protein
	AO070269000025_T035	AO070295000010	Predicted protein
	AO070295000078_T014	AO070295000078	Predicted protein
	AO070295000078_T014	AO070295000079	SMT3/SUMO-activating complex, AOS1/RAD31 component
	AO070295000078_T014	AO070295000080	Predicted protein
	AO070295000078_T014	AO070295000081	Predicted protein
	AO070295000078_T014	AO070295000082	Multidrug/pheromone exporter, ABC superfamily
	AO070295000078_T014	AO070271000064	Predicted protein
	AO070295000078_T014	AO070271000063	SCF ubiquitin ligase, Skp1 component
	AO070295000078_T014	AO070271000062	Putative alpha 1,2 mannosyltransferase
	AO070295000078_T014	AO070271000061	Nucleotide excision repair factor NEF2, RAD23 component
	AO070295000078_T014	AO070271000060	Predicted protein
	AO070295000078_T014	AO070271000059	Predicted protein
	AO070295000078_T014	AO070271000058	Predicted protein
	AO070295000078_T014	AO070271000057	Translation initiation factor 6 (eIF-6)
	AO070295000078_T014	AO070271000056	Clathrin coat binding protein/Huntingtin interacting protein HIP1, involved in regulation of endocytosis
	AO070271000053_T015	AO070271000053	Ca2+/calmodulin-dependent protein kinase kinase beta and related serine/threonine protein kinases
	AO070271000053_T015	AO070271000052	Transport protein particle (TRAPP) complex subunit
	AO070271000053_T015	AO070271000051	Predicted protein
	AO070271000053_T015	AO070271000050	Predicted protein
	AO070271000053_T015	AO070271000049	Checkpoint kinase and related serine/threonine protein kinases
	AO070271000053_T015	AO070271000048	Amphiphysin
	AO070271000053_T015	AO070271000047	Predicted protein
	AO070271000053_T015	AO070271000046	Predicted protein
	AO070271000053_T015	AO070271000045	Predicted protein
	AO070271000053_T015	AO070271000044	Glycyl-tRNA synthetase and related class II tRNA synthetase
	AO070271000053_T015	AO070271000043	Ribosome biogenesis protein RPF1, contains IMP4 domain
	AO070271000053_T015	AO070271000042	p21-activated serine/threonine protein kinase
	AO070271000053_T015	AO070271000041	Predicted sugar kinase
	AO070271000053_T015	AO070271000040	Lysophosphatidic acid acyltransferase LPAAT and related acyltransferases
	AO070271000053_T015	AO070271000039	TPR-containing nuclear phosphoprotein that regulates K(+) uptake
	AO070337000213_T009	AO070337000213	Predicted protein
	AO070337000213_T009	AO070337000212	Predicted protein
	AO070337000213_T009	AO070337000211	Predicted protein
	AO070337000213_T009	AO090005001496	Probable taurine catabolism dioxygenase
	AO070337000213_T009	AO070337000209	Permease of the major facilitator superfamily
	AO070337000213_T009	AO070337000208	Predicted protein
	AO070337000213_T009	AO070337000207	Predicted protein
	AO070337000213_T009	AO070337000206	Predicted protein
	AO070337000213_T009	AO070337000205	Predicted protein
	AO070337000058_T008	AO070337000058	Predicted protein
	AO070337000058_T008	AO070337000057	Sexual differentiation process protein ISP4
	AO070337000058_T008	AO070337000056	Predicted protein
	AO070337000058_T008	AO070337000055	Predicted protein
	AO070337000058_T008	AO070337000054	Predicted protein
	AO070337000058_T008	AO070337000053	Predicted protein
	AO070337000058_T008	AO070337000052	Predicted protein
	AO070337000058_T008	AO070337000051	Predicted protein
	AO070224000013_T016	AO070224000013	Asparaginyl-tRNA synthetase (mitochondrial)
	AO070224000013_T016	AO070224000012	Predicted protein
	AO070224000013_T016	AO070224000011	Predicted protein
	AO070224000013_T016	AO070224000010	Predicted protein
	AO070224000013_T016	AO070224000009	Predicted protein
	AO070224000013_T016	AO070224000008	Pleiotropic drug resistance proteins (PDR1-15), ABC superfamily
	AO070224000013_T016	AO070224000007	Predicted protein
	AO070224000013_T016	AO070224000006	Vesicle coat complex COPII, subunit SFB3
	AO070224000013_T016	AO070224000005	Amino acid transporters
	AO070224000013_T016	AO070224000004	mRNA cleavage and polyadenylation factor II complex, subunit CFT2 (CPSF subunit)
	AO070224000013_T016	AO070224000003	FGF receptor activating protein 1
	AO070224000013_T016	AO070224000002	HAT (Half-A-TPR) repeat-containing protein
	AO070224000013_T016	AO070224000001	Predicted protein
	AO070224000013_T016	AO070255000046	Predicted protein
	AO070224000013_T016	AO070255000045	Predicted protein
	AO070224000013_T016	AO070255000044	Predicted protein
	AO070255000032_T016	AO070255000032	N-acetylglucosaminyltransferase complex, subunit PIG-Q/GPI1, required for phosphatidylinositol biosynthesis
	AO070255000032_T016	AO070255000031	Exosome 3'-5' exoribonuclease complex, subunit PM/SCL-100 (Rrp6)
	AO070255000032_T016	AO070255000030	Protein tyrosine phosphatase-like protein PTPLA (contains Pro instead of catalytic Arg)
	AO070255000032_T016	AO070255000029	Ras GTPase-activating protein family - IQGAP
	AO070255000032_T016	AO070255000028	Predicted protein
	AO070255000032_T016	AO070255000027	Predicted protein
	AO070255000032_T016	AO070255000026	Predicted protein
	AO070255000032_T016	AO070255000025	Predicted protein
	AO070255000032_T016	AO070255000024	Predicted protein
	AO070255000032_T016	AO070255000023	Serine/threonine protein kinase
	AO070255000032_T016	AO070255000022	Predicted protein
	AO070255000032_T016	AO070255000021	Short-chain acyl-CoA dehydrogenase
	AO070255000032_T016	AO070255000020	Predicted protein
	AO070255000032_T016	AO070255000019	Predicted protein
	AO070255000032_T016	AO070255000018	Uncharacterized membrane protein
	AO070255000032_T016	AO070255000017	Amidases
	AO090005000993_T008	AO090005000993	Non-ribosomal peptide synthetase modules and related proteins
	AO090005000993_T008	AO070318000138	Acyl-CoA synthetases (AMP-forming)/AMP-acid ligases II
	AO090005000993_T008	AO070318000137	Synaptic vesicle transporter SVOP and related transporters (major facilitator superfamily)
	AO090005000993_T008	AO070318000136	Predicted protein
	AO090005000993_T008	AO070318000135	Predicted protein
	AO090005000993_T008	AO070318000134	Predicted protein
	AO090005000993_T008	AO070318000133	Multidrug resistance-associated protein/mitoxantrone resistance protein, ABC superfamily
	AO090005000993_T008	AO070318000132	Beta-glucosidase-related glycosidases
	AO070318000116_T014	AO070318000116	Choline dehydrogenase and related flavoproteins
	AO070318000116_T014	AO070318000115	Predicted protein
	AO070318000116_T014	AO070318000114	Permease of the major facilitator superfamily
	AO070318000116_T014	AO070318000113	Predicted protein
	AO070318000116_T014	AO070318000112	Predicted protein
	AO070318000116_T014	AO070318000111	Predicted protein
	AO070318000116_T014	AO070318000110	Predicted protein
	AO070318000116_T014	AO070318000109	Synaptic vesicle transporter SVOP and related transporters (major facilitator superfamily)
	AO070318000116_T014	AO070318000108	Predicted transporter (major facilitator superfamily)
	AO070318000116_T014	AO070318000107	Polyketide synthase modules and related proteins
	AO070318000116_T014	AO070318000106	Predicted protein
	AO070318000116_T014	AO070318000105	Predicted protein
	AO070318000116_T014	AO070318000104	WD40 repeat
	AO070318000116_T014	AO070318000103	Predicted protein
	AO070318000086_T014	AO070318000086	Fe2+/Zn2+ regulated transporter
	AO070318000086_T014	AO070318000085	Predicted protein
	AO070318000086_T014	AO070318000084	Predicted protein
	AO070318000086_T014	AO070318000083	Predicted protein
	AO070318000086_T014	AO070318000082	Branched-chain amino acid aminotransferase/4-amino-4-deoxychorismate lyase
	AO070318000086_T014	AO070318000081	Predicted protein
	AO070318000086_T014	AO070318000080	Serine/threonine protein kinase and endoribonuclease ERN1/IRE1, sensor of the unfolded protein response pathway
	AO070318000086_T014	AO070318000079	Predicted protein
	AO070318000086_T014	AO070318000078	D-aspartate oxidase
	AO070318000086_T014	AO070318000077	H+/oligopeptide symporter
	AO070318000086_T014	AO070318000076	Esterase/lipase
	AO070318000086_T014	AO070318000075	Predicted protein
	AO070318000086_T014	AO070318000074	Predicted protein
	AO070318000086_T014	AO070318000073	Predicted protein
	AO070318000057_T008	AO070318000057	Multiple inositol polyphosphate phosphatase
	AO070318000057_T008	AO070318000056	Predicted protein
	AO070318000057_T008	AO070318000055	Predicted protein
	AO070318000057_T008	AO070318000054	Dehydrogenases with different specificities (related to short-chain alcohol dehydrogenases)
	AO070318000057_T008	AO070318000053	Predicted protein
	AO070318000057_T008	AO070318000052	Predicted protein
	AO070318000057_T008	AO070318000051	Predicted protein
	AO070318000057_T008	AO070318000050	Acyl-CoA synthetase
	AO070318000010_T006	AO070318000010	Predicted protein
	AO070318000010_T006	AO070318000009	Predicted protein
	AO070318000010_T006	AO070318000008	Synaptic vesicle transporter SVOP and related transporters (major facilitator superfamily)
	AO070318000010_T006	AO070318000007	Predicted protein
	AO070318000010_T006	AO070318000006	Predicted protein
	AO070318000010_T006	AO070318000005	2-keto-4-pentenoate hydratase/2-oxohepta-3-ene-1,7-dioic acid hydratase (catechol pathway)
	AO070334000114_T004	AO070334000114	Predicted transporter (major facilitator superfamily)
	AO070334000114_T004	AO070334000115	Glycolate oxidase
	AO070334000114_T004	AO070334000116	Predicted protein
	AO070334000114_T004	AO070334000117	Beta-galactosidase/beta-glucuronidase
	AO070334000164_T028	AO070334000164	Permease of the major facilitator superfamily
	AO070334000164_T028	AO070334000165	Amidases
	AO070334000164_T028	AO070334000166	Predicted protein
	AO070334000164_T028	AO090005000690	Non-ribosomal peptide synthetase/alpha-aminoadipate reductase and related enzymes
	AO070334000164_T028	AO070334000169	Predicted protein
	AO070334000164_T028	AO070334000170	Predicted protein
	AO070334000164_T028	AO070334000171	Predicted protein
	AO070334000164_T028	AO070334000172	Predicted hydrolase related to dienelactone hydrolase
	AO070334000164_T028	AO070334000173	Predicted protein
	AO070334000164_T028	AO070334000174	Predicted protein
	AO070334000164_T028	AO070334000175	Predicted protein
	AO070334000164_T028	AO070334000176	Predicted metal-dependent hydrolase of the TIM-barrel fold
	AO070334000164_T028	AO070334000177	Aldehyde dehydrogenase
	AO070334000164_T028	AO070334000178	Predicted protein
	AO070334000164_T028	AO070334000179	Uncharacterized protein conserved in bacteria
	AO070334000164_T028	AO070334000180	NADPH:quinone reductase and related Zn-dependent oxidoreductases
	AO070334000164_T028	AO070334000181	Predicted protein
	AO070334000164_T028	AO070334000182	Predicted protein
	AO070334000164_T028	AO070334000183	Monocarboxylate transporter
	AO070334000164_T028	AO070334000184	Ankyrin repeat
	AO070334000164_T028	AO070334000185	NADH:flavin oxidoreductase/12-oxophytodienoate reductase
	AO070334000164_T028	AO070334000186	Acyl-CoA synthetase
	AO070334000164_T028	AO070334000187	Predicted protein
	AO070334000164_T028	AO070334000188	Ankyrin
	AO070334000164_T028	AO070334000189	Predicted protein
	AO070334000164_T028	AO070334000190	Protein required for biogenesis of the ribosomal 60S subunit
	AO070334000164_T028	AO070334000191	Valyl-tRNA synthetase
	AO070334000164_T028	AO070334000192	Casein kinase II, alpha subunit
	AO070339000273_T007	AO070339000273	FAD/FMN-containing dehydrogenases
	AO070339000273_T007	AO070339000272	Cytochrome P450 CYP3/CYP5/CYP6/CYP9 subfamilies
	AO070339000273_T007	AO070339000271	Predicted protein
	AO070339000273_T007	AO070339000270	Predicted hydrolase (HAD superfamily)
	AO070339000273_T007	AO070339000269	Predicted protein
	AO070339000273_T007	AO070339000268	Predicted protein
	AO070339000273_T007	AO070339000267	Predicted transporter (major facilitator superfamily)
	AO090005000495_T027	AO090005000495	Predicted acyl-CoA transferases/carnitine dehydratase
	AO090005000495_T027	AO070339000213	Acyl-CoA dehydrogenases
	AO090005000495_T027	AO070339000212	Monocarboxylate transporter
	AO090005000495_T027	AO070339000211	Predicted protein
	AO090005000495_T027	AO070339000210	Predicted protein
	AO090005000495_T027	AO070339000209	Predicted transporter (major facilitator superfamily)
	AO090005000495_T027	AO070339000208	Predicted protein
	AO090005000495_T027	AO070339000207	Predicted protein
	AO090005000495_T027	AO070339000206	Predicted protein
	AO090005000495_T027	AO070339000205	Predicted protein
	AO090005000495_T027	AO070339000204	Predicted protein
	AO090005000495_T027	AO070339000203	Predicted transporter (major facilitator superfamily)
	AO090005000495_T027	AO070339000202	Predicted protein
	AO090005000495_T027	AO070339000201	Very-long-chain acyl-CoA dehydrogenase
	AO090005000495_T027	AO070339000200	NADH:flavin oxidoreductase/12-oxophytodienoate reductase
	AO090005000495_T027	AO070339000199	Predicted oxidoreductases (related to aryl-alcohol dehydrogenases)
	AO090005000495_T027	AO070339000198	Acyl-CoA oxidase
	AO090005000495_T027	AO070339000197	Predicted protein
	AO090005000495_T027	AO070339000196	Predicted protein
	AO090005000495_T027	AO070339000195	Beta-xylosidase
	AO090005000495_T027	AO070339000194	UDP-glucuronosyl and UDP-glucosyl transferase
	AO090005000495_T027	AO090005000474	Voltage-gated shaker-like K+ channel, subunit beta/KCNAB
	AO090005000495_T027	AO070339000192	Predicted protein
	AO090005000495_T027	AO070339000191	Predicted protein
	AO090005000495_T027	AO070339000190	Predicted transporter (major facilitator superfamily)
	AO090005000495_T027	AO070339000189	Predicted protein
	AO090005000495_T027	AO070339000188	DNA damage inducible protein
	AO070339000066_T010	AO070339000066	Synaptic vesicle transporter SVOP and related transporters (major facilitator superfamily)
	AO070339000066_T010	AO070339000065	Predicted protein
	AO070339000066_T010	AO070339000064	Predicted protein
	AO070339000066_T010	AO070339000063	Predicted hydrolase related to dienelactone hydrolase
	AO070339000066_T010	AO070339000062	Predicted protein
	AO070339000066_T010	AO070339000061	Predicted protein
	AO070339000066_T010	AO070339000060	Permease of the major facilitator superfamily
	AO070339000066_T010	AO090005000341	Dehydrogenases with different specificities (related to short-chain alcohol dehydrogenases)
	AO070339000066_T010	AO070339000058	Predicted protein
	AO070339000066_T010	AO070339000057	Dehydrogenases with different specificities (related to short-chain alcohol dehydrogenases)
	AO070339000043_T003	AO070339000043	Predicted protein
	AO070339000043_T003	AO070339000042	Predicted protein
	AO070339000043_T003	AO070339000041	Predicted protein
	AO070339000016_T010	AO070339000016	Predicted protein
	AO070339000016_T010	AO070339000015	Predicted protein
	AO070339000016_T010	AO070339000014	Predicted protein
	AO070339000016_T010	AO070339000013	Vesicular amine transporter
	AO070339000016_T010	AO070339000012	Predicted protein
	AO070339000016_T010	AO070339000011	Predicted protein
	AO070339000016_T010	AO090005000292	Gentisate 1,2-dioxygenase
	AO070339000016_T010	AO090005000291	2-polyprenyl-6-methoxyphenol hydroxylase and related FAD-dependent oxidoreductases
	AO070339000016_T010	AO070339000007	NAD-dependent aldehyde dehydrogenases
	AO070339000016_T010	AO090005000289	Lignostilbene-alpha,beta-dioxygenase and related enzymes
	AO070289000003_T003	AO070289000003	Predicted protein
	AO070289000003_T003	AO070289000004	Permease of the major facilitator superfamily
	AO070289000003_T003	AO070289000005	Phosphodiesterase/alkaline phosphatase D
	AO070289000063_T003	AO070289000063	Predicted protein
	AO070289000063_T003	AO070289000064	Cytochrome P450 CYP4/CYP19/CYP26 subfamilies
	AO070289000063_T003	AO070289000065	Cytochrome P450 CYP3/CYP5/CYP6/CYP9 subfamilies
	AO070309000082_T008	AO070309000082	Alcohol dehydrogenase, class V
	AO070309000082_T008	AO070309000083	Predicted protein
	AO070309000082_T008	AO070309000084	Dehydrogenases with different specificities (related to short-chain alcohol dehydrogenases)
	AO070309000082_T008	AO070309000085	L-alanine-DL-glutamate epimerase and related enzymes of enolase superfamily
	AO070309000082_T008	AO070309000086	Predicted protein
	AO070309000082_T008	AO070309000087	Serine/threonine protein kinase
	AO070309000082_T008	AO070309000088	Predicted protein
	AO070309000082_T008	AO070309000089	Cytochrome P450 CYP3/CYP5/CYP6/CYP9 subfamilies
	AO070309000131_T008	AO070309000131	Predicted protein
	AO070309000131_T008	AO070309000132	Predicted protein
	AO070309000131_T008	AO070309000133	Triglyceride lipase-cholesterol esterase
	AO070309000131_T008	AO070309000134	Predicted transporter (major facilitator superfamily)
	AO070309000131_T008	AO070309000135	Cell division control protein/predicted DNA repair exonuclease
	AO070309000131_T008	AO070309000136	Zn2+ transporter ZNT1 and related Cd2+/Zn2+ transporters (cation diffusion facilitator superfamily)
	AO070309000131_T008	AO090005000071	Cytochrome P450 CYP3/CYP5/CYP6/CYP9 subfamilies
	AO070309000131_T008	AO090005000070	Cytochrome P450 CYP2 subfamily
	AO070259000054_T011	AO070259000054	Synaptic vesicle transporter SVOP and related transporters (major facilitator superfamily)
	AO070259000054_T011	AO070259000053	Transferrin receptor and related proteins containing the protease-associated (PA) domain
	AO070259000054_T011	AO070259000052	Predicted protein
	AO070259000054_T011	AO070259000051	2-polyprenyl-6-methoxyphenol hydroxylase and related FAD-dependent oxidoreductases
	AO070259000054_T011	AO070259000050	Predicted protein
	AO070259000054_T011	AO070259000049	Predicted protein
	AO070259000054_T011	AO070259000048	Mitochondrial tricarboxylate/dicarboxylate carrier proteins
	AO070259000054_T011	AO070259000047	Predicted protein
	AO070259000054_T011	AO070259000046	Predicted protein
	AO070259000054_T011	AO070259000045	Aconitase/homoaconitase (aconitase superfamily)
	AO070259000054_T011	AO070259000044	Predicted transporter (major facilitator superfamily)
	AO070259000041_T008	AO070259000041	WD40 repeat
	AO070259000041_T008	AO070259000040	Predicted protein
	AO070259000041_T008	AO070259000039	Predicted protein
	AO070259000041_T008	AO070259000038	FAD-dependent oxidoreductase
	AO070259000041_T008	AO070259000037	Delta-1-pyrroline-5-carboxylate dehydrogenase
	AO070259000041_T008	AO070259000036	Predicted protein
	AO070259000041_T008	AO070259000035	Pyrroline-5-carboxylate reductase
	AO070259000041_T008	AO070259000034	Proline oxidase
	AO070259000026_T018	AO070259000026	Fe2+/Zn2+ regulated transporter
	AO070259000026_T018	AO070259000025	Predicted protein
	AO070259000026_T018	AO070259000024	2-polyprenyl-6-methoxyphenol hydroxylase and related FAD-dependent oxidoreductases
	AO070259000026_T018	AO070259000023	Dehydrogenases with different specificities (related to short-chain alcohol dehydrogenases)
	AO070259000026_T018	AO070259000022	FAD-binding protein DIMINUTO
	AO070259000026_T018	AO070259000021	Amino acid transporters
	AO070259000026_T018	AO070259000020	Predicted protein
	AO070259000026_T018	AO070259000019	Uridine permease/thiamine transporter/allantoin transport
	AO070259000026_T018	AO070259000018	Synaptic vesicle transporter SVOP and related transporters (major facilitator superfamily)
	AO070259000026_T018	AO070259000017	Predicted protein
	AO070259000026_T018	AO070259000016	Predicted protein
	AO070259000026_T018	AO070259000015	Oxoprolinase
	AO070259000026_T018	AO070259000014	Predicted protein
	AO070259000026_T018	AO070259000013	Uncharacterized protein conserved in bacteria
	AO070259000026_T018	AO070259000012	Predicted protein
	AO070259000026_T018	AO070259000011	Uncharacterized protein conserved in bacteria
	AO070259000026_T018	AO070259000010	Predicted protein
	AO070259000026_T018	AO070259000009	Predicted protein
	AO070259000005_T009	AO070259000005	Serine/threonine protein kinase
	AO070259000005_T009	AO070259000004	Predicted protein
	AO070259000005_T009	AO070259000003	Hexokinase
	AO070259000005_T009	AO070259000002	Cytochrome P450 CYP3/CYP5/CYP6/CYP9 subfamilies
	AO070259000005_T009	AO070259000001	Predicted protein
	AO070259000005_T009	AO070204000001	Predicted protein
	AO070259000005_T009	AO070204000002	Alcohol dehydrogenase, class III
	AO070259000005_T009	AO070204000003	NADH-dehydrogenase (ubiquinone)
	AO070259000005_T009	AO070204000004	Predicted transporter (major facilitator superfamily)
	AO070336000284_T007	AO070336000284	H+/oligopeptide symporter
	AO070336000284_T007	AO070336000283	Isopenicillin N synthase and related dioxygenases
	AO070336000284_T007	AO070336000282	Uncharacterized conserved protein
	AO070336000284_T007	AO070336000281	Predicted protein
	AO070336000284_T007	AO070336000280	FAD-dependent oxidoreductase
	AO070336000284_T007	AO070336000279	H+/oligopeptide symporter
	AO070336000284_T007	AO090001000017	Iron/ascorbate family oxidoreductases
	AO070336000275_T027	AO070336000275	Permease of the major facilitator superfamily
	AO070336000275_T027	AO070336000274	Multidrug/pheromone exporter, ABC superfamily
	AO070336000275_T027	AO070336000273	Predicted protein
	AO070336000275_T027	AO070336000272	Predicted protein
	AO070336000275_T027	AO070336000271	Predicted protein
	AO070336000275_T027	AO070336000270	Predicted protein
	AO070336000275_T027	AO070336000269	Predicted protein
	AO070336000275_T027	AO070336000268	Predicted protein
	AO070336000275_T027	AO070336000267	Cytochrome P450 CYP3/CYP5/CYP6/CYP9 subfamilies
	AO070336000275_T027	AO070336000266	Predicted protein
	AO070336000275_T027	AO070336000265	Predicted protein
	AO070336000275_T027	AO070336000264	Predicted transporter (major facilitator superfamily)
	AO070336000275_T027	AO070336000263	Heavy metal exporter HMT1, ABC superfamily
	AO070336000275_T027	AO070336000262	1-aminocyclopropane-1-carboxylate synthase, and related proteins
	AO070336000275_T027	AO070336000261	Predicted protein
	AO070336000275_T027	AO070336000260	Predicted protein
	AO070336000275_T027	AO070336000259	Predicted protein
	AO070336000275_T027	AO070336000258	Predicted protein
	AO070336000275_T027	AO070336000257	Predicted protein
	AO070336000275_T027	AO090001000039	Predicted protein
	AO070336000275_T027	AO090001000040	Predicted protein
	AO070336000275_T027	AO070336000255	Predicted protein
	AO070336000275_T027	AO070336000254	Renal dipeptidase
	AO070336000275_T027	AO090001000043	Non-ribosomal peptide synthetase modules and related proteins
	AO070336000275_T027	AO070336000252	Uridine permease/thiamine transporter/allantoin transport
	AO070336000275_T027	AO070336000251	Predicted protein
	AO070336000275_T027	AO070336000250	Predicted protein
	AO070336000235_T009	AO070336000235	Predicted transporter (major facilitator superfamily)
	AO070336000235_T009	AO070336000234	Predicted protein
	AO070336000235_T009	AO070336000233	Predicted unsaturated glucuronyl hydrolase involved in regulation of bacterial surface properties, and related proteins
	AO070336000235_T009	AO090001000064	Iron/ascorbate family oxidoreductases
	AO070336000235_T009	AO070336000231	Predicted transporter (major facilitator superfamily)
	AO070336000235_T009	AO070336000230	Predicted protein
	AO070336000235_T009	AO070336000229	Predicted protein
	AO070336000235_T009	AO070336000228	Predicted protein
	AO070336000235_T009	AO070336000227	Predicted transporter (major facilitator superfamily)
	AO070336000191_T008	AO070336000191	Predicted protein
	AO070336000191_T008	AO070336000190	UDP-glucuronosyl and UDP-glucosyl transferase
	AO070336000191_T008	AO070336000189	Predicted protein
	AO070336000191_T008	AO070336000188	Metal-dependent amidase/aminoacylase/carboxypeptidase
	AO070336000191_T008	AO070336000187	Permease of the major facilitator superfamily
	AO070336000191_T008	AO070336000186	Predicted protein
	AO070336000191_T008	AO070336000185	Predicted protein
	AO070336000191_T008	AO070336000184	Predicted transporter (major facilitator superfamily)
	AO070336000181_T013	AO070336000181	Voltage-gated shaker-like K+ channel, subunit beta/KCNAB
	AO070336000181_T013	AO070336000180	Predicted protein
	AO070336000181_T013	AO070336000179	Predicted protein
	AO070336000181_T013	AO070336000178	Predicted protein
	AO070336000181_T013	AO070336000177	Predicted protein
	AO070336000181_T013	AO070336000176	Fructose/tagatose bisphosphate aldolase
	AO070336000181_T013	AO070336000175	Malate/L-lactate dehydrogenases
	AO070336000181_T013	AO070336000174	Predicted protein
	AO070336000181_T013	AO070336000173	Predicted protein
	AO070336000181_T013	AO070336000172	Permease of the major facilitator superfamily
	AO070336000181_T013	AO070336000171	Predicted protein
	AO070336000181_T013	AO070336000170	Predicted protein
	AO070336000181_T013	AO070336000169	Isocitrate/isopropylmalate dehydrogenase
	AO070336000163_T022	AO070336000163	Predicted protein
	AO070336000163_T022	AO070336000162	Predicted protein
	AO070336000163_T022	AO070336000161	Predicted protein
	AO070336000163_T022	AO070336000160	Predicted protein
	AO070336000163_T022	AO070336000159	Predicted protein
	AO070336000163_T022	AO070336000158	Predicted protein
	AO070336000163_T022	AO070336000157	Predicted protein
	AO070336000163_T022	AO070336000156	Predicted protein
	AO070336000163_T022	AO070336000155	Predicted protein
	AO070336000163_T022	AO070336000154	Predicted protein
	AO070336000163_T022	AO070336000153	Predicted protein
	AO070336000163_T022	AO070336000152	Predicted protein
	AO070336000163_T022	AO070336000151	Glutaminyl cyclase
	AO070336000163_T022	AO070336000150	Predicted protein
	AO070336000163_T022	AO070336000149	Predicted protein
	AO070336000163_T022	AO070336000148	Predicted protein
	AO070336000163_T022	AO070336000147	Predicted protein
	AO070336000163_T022	AO070336000146	1-Acyl dihydroxyacetone phosphate reductase and related dehydrogenases
	AO070336000163_T022	AO070336000145	GTPases - translation elongation factors
	AO070336000163_T022	AO070336000144	Predicted protein
	AO070336000163_T022	AO070336000143	Predicted protein
	AO070336000163_T022	AO070336000142	Predicted transporter (major facilitator superfamily)
	AO070336000134_T032	AO070336000134	NAD-dependent aldehyde dehydrogenases
	AO070336000134_T032	AO070336000133	Atrazine chlorohydrolase/guanine deaminase
	AO070336000134_T032	AO070336000132	Predicted protein
	AO070336000134_T032	AO070336000131	Predicted protein
	AO070336000134_T032	AO070336000130	Predicted protein
	AO070336000134_T032	AO070336000129	Sterol reductase/lamin B receptor
	AO070336000134_T032	AO070336000128	Predicted protein
	AO070336000134_T032	AO070336000127	Predicted protein
	AO070336000134_T032	AO070336000126	Predicted protein
	AO070336000134_T032	AO070336000125	Predicted protein
	AO070336000134_T032	AO070336000124	Synaptic vesicle transporter SVOP and related transporters (major facilitator superfamily)
	AO070336000134_T032	AO070336000123	Predicted protein
	AO070336000134_T032	AO070336000122	Predicted unsaturated glucuronyl hydrolase involved in regulation of bacterial surface properties, and related proteins
	AO070336000134_T032	AO070336000121	Permease of the major facilitator superfamily
	AO070336000134_T032	AO070336000120	Predicted protein
	AO070336000134_T032	AO070336000119	Predicted protein
	AO070336000134_T032	AO070336000118	Bacteriophytochrome (light-regulated signal transduction histidine kinase)
	AO070336000134_T032	AO070336000117	Predicted protein
	AO070336000134_T032	AO070336000116	Predicted protein
	AO070336000134_T032	AO070336000115	Predicted protein
	AO070336000134_T032	AO070336000114	Predicted protein
	AO070336000134_T032	AO070336000113	Predicted protein
	AO070336000134_T032	AO070336000112	Imidazolonepropionase and related amidohydrolases
	AO070336000134_T032	AO070336000111	Permease of the major facilitator superfamily
	AO070336000134_T032	AO070336000110	Predicted protein
	AO070336000134_T032	AO070336000109	Predicted protein
	AO070336000134_T032	AO070336000108	Predicted protein
	AO070336000134_T032	AO070336000107	Predicted protein
	AO070336000134_T032	AO070336000106	Predicted protein
	AO070336000134_T032	AO070336000105	Predicted protein
	AO070336000134_T032	AO070336000104	Predicted protein
	AO070336000134_T032	AO070336000103	dsRNA-specific nuclease Dicer and related ribonucleases
	AO070336000096_T009	AO070336000096	Acyl-CoA synthetase
	AO070336000096_T009	AO070336000095	Predicted protein
	AO070336000096_T009	AO070336000094	Predicted protein
	AO070336000096_T009	AO070336000093	Predicted protein
	AO070336000096_T009	AO070336000092	Synaptic vesicle transporter SVOP and related transporters (major facilitator superfamily)
	AO070336000096_T009	AO070336000091	Predicted protein
	AO070336000096_T009	AO070336000090	Predicted protein
	AO070336000096_T009	AO070336000089	Predicted protein
	AO070336000096_T009	AO070336000088	Beta-1,4-xylanase
	AO070336000084_T006	AO070336000084	Acyl-CoA synthetase
	AO070336000084_T006	AO070336000083	Predicted protein
	AO070336000084_T006	AO070336000082	3-deoxy-D-arabino-heptulosonate 7-phosphate (DAHP) synthase
	AO070336000084_T006	AO070336000081	Permease of the major facilitator superfamily
	AO070336000084_T006	AO070336000080	Isopenicillin N synthase and related dioxygenases
	AO070336000084_T006	AO070336000079	Predicted protein
	AO070336000067_T004	AO070336000067	Predicted protein
	AO070336000067_T004	AO070336000066	FAD-dependent oxidoreductase
	AO070336000067_T004	AO070336000065	Predicted protein
	AO070336000067_T004	AO070336000064	H+/oligopeptide symporter
	AO070336000040_T038	AO070336000040	Predicted protein
	AO070336000040_T038	AO070336000039	Dehydrogenases with different specificities (related to short-chain alcohol dehydrogenases)
	AO070336000040_T038	AO070336000038	L-alanine-DL-glutamate epimerase and related enzymes of enolase superfamily
	AO070336000040_T038	AO070336000037	Beta-galactosidase
	AO070336000040_T038	AO070336000036	Cytochrome P450 CYP4/CYP19/CYP26 subfamilies
	AO070336000040_T038	AO090001000261	Isopenicillin N synthase and related dioxygenases
	AO070336000040_T038	AO090001000262	Non-ribosomal peptide synthetase modules and related proteins
	AO070336000040_T038	AO070336000032	Predicted protein
	AO070336000040_T038	AO070336000031	NADPH:quinone reductase and related Zn-dependent oxidoreductases
	AO070336000040_T038	AO070336000030	Predicted transporter (major facilitator superfamily)
	AO070336000040_T038	AO070336000029	Beta-glucosidase-related glycosidases
	AO070336000040_T038	AO070336000028	Predicted protein
	AO070336000040_T038	AO070336000027	Geranylgeranyl pyrophosphate synthase/Polyprenyl synthetase
	AO070336000040_T038	AO070336000026	Predicted protein
	AO070336000040_T038	AO070336000025	Predicted protein
	AO070336000040_T038	AO070336000024	Predicted protein
	AO070336000040_T038	AO070336000023	Predicted protein
	AO070336000040_T038	AO070336000022	NADPH:quinone reductase and related Zn-dependent oxidoreductases
	AO070336000040_T038	AO070336000021	Predicted protein
	AO070336000040_T038	AO070336000020	Predicted protein
	AO070336000040_T038	AO070336000019	Predicted protein
	AO070336000040_T038	AO090001000277	Polyketide synthase modules and related proteins
	AO070336000040_T038	AO070336000017	Predicted protein
	AO070336000040_T038	AO070336000016	Predicted protein
	AO070336000040_T038	AO070336000015	Predicted protein
	AO070336000040_T038	AO070336000014	Predicted protein
	AO070336000040_T038	AO070336000013	Monocarboxylate transporter
	AO070336000040_T038	AO070336000012	Predicted protein
	AO070336000040_T038	AO070336000011	Predicted protein
	AO070336000040_T038	AO070336000010	Predicted protein
	AO070336000040_T038	AO070336000009	Predicted protein
	AO070336000040_T038	AO070336000008	Predicted protein
	AO070336000040_T038	AO090001000288	Predicted protein
	AO070336000040_T038	AO070336000006	Predicted protein
	AO070336000040_T038	AO070336000005	2-polyprenyl-6-methoxyphenol hydroxylase and related FAD-dependent oxidoreductases
	AO070336000040_T038	AO070336000004	Predicted protein
	AO070336000040_T038	AO070336000003	Predicted protein
	AO070336000040_T038	AO090001000293	Polyketide synthase modules and related proteins
	AO070285000092_T007	AO070285000092	Permease of the major facilitator superfamily
	AO070285000092_T007	AO070285000091	Dehydrogenases with different specificities (related to short-chain alcohol dehydrogenases)
	AO070285000092_T007	AO070285000090	Predicted protein
	AO070285000092_T007	AO070285000089	Transketolase
	AO070285000092_T007	AO070285000088	Predicted protein
	AO070285000092_T007	AO070285000087	Predicted protein
	AO070285000092_T007	AO070285000086	Predicted protein
	AO070285000030_T005	AO070285000030	Predicted transporter (major facilitator superfamily)
	AO070285000030_T005	AO070285000029	Predicted protein
	AO070285000030_T005	AO070285000028	Predicted protein
	AO070285000030_T005	AO070285000027	Predicted protein
	AO070285000030_T005	AO070285000026	Permease of the major facilitator superfamily
	AO070285000021_T017	AO070285000021	Amino acid transporters
	AO070285000021_T017	AO070285000020	Predicted protein
	AO070285000021_T017	AO070285000019	Predicted protein
	AO070285000021_T017	AO070285000018	Predicted protein
	AO070285000021_T017	AO070285000017	Predicted protein
	AO070285000021_T017	AO070285000016	Monocarboxylate transporter
	AO070285000021_T017	AO070285000015	Predicted protein
	AO070285000021_T017	AO070285000014	Predicted protein
	AO070285000021_T017	AO070285000013	Predicted protein
	AO070285000021_T017	AO070285000012	Predicted protein
	AO070285000021_T017	AO070285000011	Predicted protein
	AO070285000021_T017	AO070285000010	Predicted protein
	AO070285000021_T017	AO090001000402	Polyketide synthase modules and related proteins
	AO070285000021_T017	AO070285000008	Predicted protein
	AO070285000021_T017	AO070285000007	Predicted protein
	AO070285000021_T017	AO070285000006	Predicted protein
	AO070285000021_T017	AO070285000005	Predicted protein
	AO070234000002_T009	AO070234000002	Ribosomal protein S6 kinase and related proteins
	AO070234000002_T009	AO070234000001	Predicted protein
	AO070234000002_T009	AO070324000175	Predicted protein
	AO070234000002_T009	AO070324000174	Protein involved in glucose derepression and pre-vacuolar endosome protein sorting
	AO070234000002_T009	AO070324000173	Synaptic vesicle transporter SVOP and related transporters (major facilitator superfamily)
	AO070234000002_T009	AO070324000172	Predicted protein
	AO070234000002_T009	AO070324000171	Cytochrome P450
	AO070234000002_T009	AO070324000170	Predicted protein
	AO070234000002_T009	AO070324000169	Choline dehydrogenase and related flavoproteins
	AO070324000064_T009	AO070324000064	Sugar phosphate isomerases/epimerases
	AO070324000064_T009	AO070324000063	Delta-1-pyrroline-5-carboxylate dehydrogenase
	AO070324000064_T009	AO070324000062	Proline oxidase
	AO070324000064_T009	AO070324000061	Mu-crystallin
	AO070324000064_T009	AO070324000060	Predicted protein
	AO070324000064_T009	AO070324000059	NADH-ubiquinone oxidoreductase, NDUFS3/30 kDa subunit
	AO070324000064_T009	AO070324000058	MOT2 transcription factor
	AO070324000064_T009	AO070324000057	Branched chain alpha-keto acid dehydrogenase complex, alpha subunit
	AO070324000064_T009	AO070324000056	Predicted beta-mannosidase
	AO070258000016_T013	AO070258000016	3-hydroxyacyl-CoA dehydrogenase
	AO070258000016_T013	AO070258000015	NADH-cytochrome b-5 reductase
	AO070258000016_T013	AO070258000014	Cytochrome P450
	AO070258000016_T013	AO070258000012	Predicted protein
	AO070258000016_T013	AO070258000011	Predicted protein
	AO070258000016_T013	AO070258000010	Ca2+/H+ antiporter VCX1 and related proteins
	AO070258000016_T013	AO070258000009	Predicted protein
	AO070258000016_T013	AO070258000008	Synaptic vesicle transporter SVOP and related transporters (major facilitator superfamily)
	AO070258000016_T013	AO070258000007	Predicted protein
	AO070258000016_T013	AO070258000006	Predicted protein
	AO070258000016_T013	AO070258000005	Predicted protein
	AO070258000016_T013	AO070258000004	Uncharacterized protein conserved in bacteria
	AO070258000016_T013	AO070258000003	Predicted transporter (major facilitator superfamily)
	AO070197000008_T006	AO070197000008	Cell division protein FtsJ
	AO070197000008_T006	AO070197000007	Predicted protein
	AO070197000008_T006	AO070197000006	Oligosaccharyltransferase, gamma subunit
	AO070197000008_T006	AO070197000005	Nuclear division RFT1 protein
	AO070197000008_T006	AO070197000004	ATP-dependent RNA helicase
	AO070197000008_T006	AO070197000003	NADPH:quinone reductase and related Zn-dependent oxidoreductases
	AO090003000109_T005	AO090003000109	unnamed protein product
	AO090003000109_T005	AO090003000111	unnamed protein product
	AO090003000109_T005	AO090003000113	unnamed protein product
	AO090003000109_T005	AO090003000115	unnamed protein product
	AO090003000109_T005	AO090003000116	unnamed protein product
	AO090003000129_T005	AO090003000129	unnamed protein product
	AO090003000129_T005	AO090003000130	unnamed protein product
	AO090003000129_T005	AO090003000131	unnamed protein product
	AO090003000129_T005	AO090003000132	unnamed protein product
	AO090003000129_T005	AO090003000133	unnamed protein product
	AO090003000210_T015	AO090003000210	unnamed protein product
	AO090003000210_T015	AO090003000211	unnamed protein product
	AO090003000210_T015	AO090003000212	unnamed protein product
	AO090003000210_T015	AO090003000213	unnamed protein product
	AO090003000210_T015	AO090003000214	unnamed protein product
	AO090003000210_T015	AO090003000215	unnamed protein product
	AO090003000210_T015	AO090003000216	unnamed protein product
	AO090003000210_T015	AO090003000217	unnamed protein product
	AO090003000210_T015	AO090003000218	unnamed protein product
	AO090003000210_T015	AO090003000219	unnamed protein product
	AO090003000210_T015	AO090003000220	unnamed protein product
	AO090003000210_T015	AO090003000221	unnamed protein product
	AO090003000210_T015	AO090003000222	unnamed protein product
	AO090003000210_T015	AO090003000223	unnamed protein product
	AO090003000210_T015	AO090003000225	unnamed protein product
	AO090003000253_T006	AO090003000253	unnamed protein product
	AO090003000253_T006	AO090003000254	unnamed protein product
	AO090003000253_T006	AO090003000256	unnamed protein product
	AO090003000253_T006	AO090003000257	unnamed protein product
	AO090003000253_T006	AO090003000258	unnamed protein product
	AO090003000253_T006	AO090003000260	unnamed protein product
	AO090003000267_T007	AO090003000267	unnamed protein product
	AO090003000267_T007	AO090003000268	unnamed protein product
	AO090003000267_T007	AO090003000269	unnamed protein product
	AO090003000267_T007	AO090003000270	unnamed protein product
	AO090003000267_T007	AO090003000271	unnamed protein product
	AO090003000267_T007	AO090003000273	unnamed protein product
	AO090003000267_T007	AO090003000274	unnamed protein product
	AO090003000314_T010	AO090003000314	unnamed protein product
	AO090003000314_T010	AO090003000315	unnamed protein product
	AO090003000314_T010	AO090003000316	unnamed protein product
	AO090003000314_T010	AO090003000318	unnamed protein product
	AO090003000314_T010	AO090003000321	unnamed protein product
	AO090003000314_T010	AO090003000322	unnamed protein product
	AO090003000314_T010	AO090003000323	unnamed protein product
	AO090003000314_T010	AO090003000324	unnamed protein product
	AO090003000314_T010	AO090003000325	unnamed protein product
	AO090003000314_T010	AO090003000326	unnamed protein product
	AO090003000368_T006	AO090003000368	unnamed protein product
	AO090003000368_T006	AO090003000369	unnamed protein product
	AO090003000368_T006	AO090003000371	unnamed protein product
	AO090003000368_T006	AO090003000372	unnamed protein product
	AO090003000368_T006	AO090003000373	unnamed protein product
	AO090003000368_T006	AO090003000375	unnamed protein product
	AO090003000458_T010	AO090003000458	unnamed protein product
	AO090003000458_T010	AO090003000459	unnamed protein product
	AO090003000458_T010	AO090003000460	unnamed protein product
	AO090003000458_T010	AO090003000461	unnamed protein product
	AO090003000458_T010	AO090003000462	unnamed protein product
	AO090003000458_T010	AO090003000463	unnamed protein product
	AO090003000458_T010	AO090003000464	unnamed protein product
	AO090003000458_T010	AO090003000465	unnamed protein product
	AO090003000458_T010	AO090003000466	unnamed protein product
	AO090003000458_T010	AO090003000467	unnamed protein product
	AO090003000520_T008	AO090003000520	unnamed protein product
	AO090003000520_T008	AO090003000521	unnamed protein product
	AO090003000520_T008	AO090003000522	unnamed protein product
	AO090003000520_T008	AO090003000523	unnamed protein product
	AO090003000520_T008	AO090003000524	unnamed protein product
	AO090003000520_T008	AO090003000525	unnamed protein product
	AO090003000520_T008	AO090003000526	unnamed protein product
	AO090003000520_T008	AO090003000527	unnamed protein product
	AO090003000598_T005	AO090003000598	unnamed protein product
	AO090003000598_T005	AO090003000600	unnamed protein product
	AO090003000598_T005	AO090003000601	unnamed protein product
	AO090003000598_T005	AO090003000602	unnamed protein product
	AO090003000598_T005	AO090003000603	unnamed protein product
	AO090003000733_T008	AO090003000733	unnamed protein product
	AO090003000733_T008	AO090003000734	unnamed protein product
	AO090003000733_T008	AO090003000735	unnamed protein product
	AO090003000733_T008	AO090003000737	unnamed protein product
	AO090003000733_T008	AO090003000738	unnamed protein product
	AO090003000733_T008	AO090003000739	unnamed protein product
	AO090003000733_T008	AO090003000741	unnamed protein product
	AO090003000733_T008	AO090003000742	unnamed protein product
	AO090003000903_T008	AO090003000903	unnamed protein product
	AO090003000903_T008	AO090003000904	unnamed protein product
	AO090003000903_T008	AO090003000905	unnamed protein product
	AO090003000903_T008	AO090003000906	unnamed protein product
	AO090003000903_T008	AO090003000907	unnamed protein product
	AO090003000903_T008	AO090003000908	unnamed protein product
	AO090003000903_T008	AO090003000909	unnamed protein product
	AO090003000903_T008	AO090003000910	unnamed protein product
	AO090003000947_T008	AO090003000947	unnamed protein product
	AO090003000947_T008	AO090003000948	unnamed protein product
	AO090003000947_T008	AO090003000949	unnamed protein product
	AO090003000947_T008	AO090003000950	unnamed protein product
	AO090003000947_T008	AO090003000951	unnamed protein product
	AO090003000947_T008	AO090003000952	unnamed protein product
	AO090003000947_T008	AO090003000953	unnamed protein product
	AO090003000947_T008	AO090003000954	unnamed protein product
	AO090003000985_T005	AO090003000985	unnamed protein product
	AO090003000985_T005	AO090003000986	unnamed protein product
	AO090003000985_T005	AO090003000987	unnamed protein product
	AO090003000985_T005	AO090003000988	unnamed protein product
	AO090003000985_T005	AO090003000989	unnamed protein product
	AO090003001014_T003	AO090003001014	unnamed protein product
	AO090003001014_T003	AO090003001015	unnamed protein product
	AO090003001014_T003	AO090003001016	unnamed protein product
	AO090003001077_T012	AO090003001077	unnamed protein product
	AO090003001077_T012	AO090003001078	unnamed protein product
	AO090003001077_T012	AO090003001079	unnamed protein product
	AO090003001077_T012	AO090003001080	unnamed protein product
	AO090003001077_T012	AO090003001081	unnamed protein product
	AO090003001077_T012	AO090003001082	unnamed protein product
	AO090003001077_T012	AO090003001084	unnamed protein product
	AO090003001077_T012	AO090003001085	unnamed protein product
	AO090003001077_T012	AO090003001086	unnamed protein product
	AO090003001077_T012	AO090003001087	unnamed protein product
	AO090003001077_T012	AO090003001089	unnamed protein product
	AO090003001077_T012	AO090003001090	unnamed protein product
	AO090003001132_T008	AO090003001132	unnamed protein product
	AO090003001132_T008	AO090003001133	unnamed protein product
	AO090003001132_T008	AO090003001134	unnamed protein product
	AO090003001132_T008	AO090003001135	unnamed protein product
	AO090003001132_T008	AO090003001136	unnamed protein product
	AO090003001132_T008	AO090003001137	unnamed protein product
	AO090003001132_T008	AO090003001138	unnamed protein product
	AO090003001132_T008	AO090003001139	unnamed protein product
	AO090003001222_T003	AO090003001222	unnamed protein product
	AO090003001222_T003	AO090003001223	unnamed protein product
	AO090003001222_T003	AO090003001224	unnamed protein product
	AO090003001289_T003	AO090003001289	unnamed protein product
	AO090003001289_T003	AO090003001290	unnamed protein product
	AO090003001289_T003	AO090003001291	unnamed protein product
	AO090003001358_T008	AO090003001358	unnamed protein product
	AO090003001358_T008	AO090003001359	unnamed protein product
	AO090003001358_T008	AO090003001360	unnamed protein product
	AO090003001358_T008	AO090003001361	unnamed protein product
	AO090003001358_T008	AO090003001362	unnamed protein product
	AO090003001358_T008	AO090003001363	unnamed protein product
	AO090003001358_T008	AO090003001364	unnamed protein product
	AO090003001358_T008	AO090003001365	unnamed protein product
	AO090003001373_T043	AO090003001373	unnamed protein product
	AO090003001373_T043	AO090003001374	unnamed protein product
	AO090003001373_T043	AO090003001375	unnamed protein product
	AO090003001373_T043	AO090003001376	unnamed protein product
	AO090003001373_T043	AO090003001377	unnamed protein product
	AO090003001373_T043	AO090003001378	unnamed protein product
	AO090003001373_T043	AO090003001379	unnamed protein product
	AO090003001373_T043	AO090003001380	unnamed protein product
	AO090003001373_T043	AO090003001381	unnamed protein product
	AO090003001373_T043	AO090003001382	unnamed protein product
	AO090003001373_T043	AO090003001383	unnamed protein product
	AO090003001373_T043	AO090003001384	unnamed protein product
	AO090003001373_T043	AO090003001385	unnamed protein product
	AO090003001373_T043	AO090003001386	unnamed protein product
	AO090003001373_T043	AO090003001387	unnamed protein product
	AO090003001373_T043	AO090003001388	unnamed protein product
	AO090003001373_T043	AO090003001389	unnamed protein product
	AO090003001373_T043	AO090003001390	unnamed protein product
	AO090003001373_T043	AO090003001391	unnamed protein product
	AO090003001373_T043	AO090003001392	unnamed protein product
	AO090003001373_T043	AO090003001393	unnamed protein product
	AO090003001373_T043	AO090003001394	unnamed protein product
	AO090003001373_T043	AO090003001398	unnamed protein product
	AO090003001373_T043	AO090003001399	unnamed protein product
	AO090003001373_T043	AO090003001400	unnamed protein product
	AO090003001373_T043	AO090003001401	unnamed protein product
	AO090003001373_T043	AO090003001402	unnamed protein product
	AO090003001373_T043	AO090003001404	unnamed protein product
	AO090003001373_T043	AO090003001405	unnamed protein product
	AO090003001373_T043	AO090003001406	unnamed protein product
	AO090003001373_T043	AO090003001407	unnamed protein product
	AO090003001373_T043	AO090003001408	unnamed protein product
	AO090003001373_T043	AO090003001409	unnamed protein product
	AO090003001373_T043	AO090003001410	unnamed protein product
	AO090003001373_T043	AO090003001411	unnamed protein product
	AO090003001373_T043	AO090003001412	unnamed protein product
	AO090003001373_T043	AO090003001413	unnamed protein product
	AO090003001373_T043	AO090003001414	unnamed protein product
	AO090003001373_T043	AO090003001415	unnamed protein product
	AO090003001373_T043	AO090003001416	unnamed protein product
	AO090003001373_T043	AO090003001417	unnamed protein product
	AO090003001373_T043	AO090003001418	unnamed protein product
	AO090003001373_T043	AO090003001419	unnamed protein product
	AO090003001440_T011	AO090003001440	unnamed protein product
	AO090003001440_T011	AO090003001441	unnamed protein product
	AO090003001440_T011	AO090003001442	unnamed protein product
	AO090003001440_T011	AO090003001443	unnamed protein product
	AO090003001440_T011	AO090003001444	unnamed protein product
	AO090003001440_T011	AO090003001445	unnamed protein product
	AO090003001440_T011	AO090003001446	unnamed protein product
	AO090003001440_T011	AO090003001448	unnamed protein product
	AO090003001440_T011	AO090003001449	unnamed protein product
	AO090003001440_T011	AO090003001450	unnamed protein product
	AO090003001440_T011	AO090003001451	unnamed protein product
	AO090003001482_T006	AO090003001482	unnamed protein product
	AO090003001482_T006	AO090003001484	unnamed protein product
	AO090003001482_T006	AO090003001488	unnamed protein product
	AO090003001482_T006	AO090003001489	unnamed protein product
	AO090003001482_T006	AO090003001490	unnamed protein product
	AO090003001482_T006	AO090003001491	unnamed protein product
	AO090003001497_T003	AO090003001497	unnamed protein product
	AO090003001497_T003	AO090003001498	unnamed protein product
	AO090003001497_T003	AO090003001500	unnamed protein product
	AO090003001525_T018	AO090003001525	unnamed protein product
	AO090003001525_T018	AO090003001526	unnamed protein product
	AO090003001525_T018	AO090003001527	unnamed protein product
	AO090003001525_T018	AO090003001528	unnamed protein product
	AO090003001525_T018	AO090003001529	unnamed protein product
	AO090003001525_T018	AO090003001530	unnamed protein product
	AO090003001525_T018	AO090003001533	unnamed protein product
	AO090003001525_T018	AO090003001534	unnamed protein product
	AO090003001525_T018	AO090003001535	unnamed protein product
	AO090003001525_T018	AO090003001536	unnamed protein product
	AO090003001525_T018	AO090003001537	unnamed protein product
	AO090003001525_T018	AO090003001538	unnamed protein product
	AO090003001525_T018	AO090003001539	unnamed protein product
	AO090003001525_T018	AO090003001541	unnamed protein product
	AO090003001525_T018	AO090003001542	unnamed protein product
	AO090003001525_T018	AO090003001543	unnamed protein product
	AO090003001525_T018	AO090003001544	unnamed protein product
	AO090003001525_T018	AO090003001545	unnamed protein product
	AO090003001551_T045	AO090003001551	unnamed protein product
	AO090003001551_T045	AO090003001552	unnamed protein product
	AO090003001551_T045	AO090003001553	unnamed protein product
	AO090003001551_T045	AO090003001554	unnamed protein product
	AO090003001551_T045	AO090003001555	unnamed protein product
	AO090003001551_T045	AO090003001556	unnamed protein product
	AO090003001551_T045	AO090003001558	unnamed protein product
	AO090003001551_T045	AO070195000001	Polyketide synthase modules and related proteins
	AO090003001551_T045	AO070195000002	Predicted protein
	AO090003001551_T045	AO070195000003	Predicted protein
	AO090003001551_T045	AO090026000004	Cytochrome P450 CYP3/CYP5/CYP6/CYP9 subfamilies
	AO090003001551_T045	AO070195000005	Synaptic vesicle transporter SVOP and related transporters (major facilitator superfamily)
	AO090003001551_T045	AO070195000006	Predicted protein
	AO090003001551_T045	AO070195000007	Predicted protein
	AO090003001551_T045	AO070225000001	Predicted transporter (major facilitator superfamily)
	AO090003001551_T045	AO090026000009	Polyketide synthase modules and related proteins
	AO090003001551_T045	AO070225000003	Predicted protein
	AO090003001551_T045	AO070225000004	Predicted protein
	AO090003001551_T045	AO070225000005	3-oxoacyl-[acyl-carrier protein] reductase
	AO090003001551_T045	AO070225000006	Enoyl reductase domain of yeast-type FAS1
	AO090003001551_T045	AO070225000007	Predicted protein
	AO090003001551_T045	AO070225000008	Predicted protein
	AO090003001551_T045	AO070225000009	Predicted protein
	AO090003001551_T045	AO070225000010	Esterase/lipase
	AO090003001551_T045	AO070225000011	Voltage-gated shaker-like K+ channel, subunit beta/KCNAB
	AO090003001551_T045	AO070225000012	Dehydrogenases with different specificities (related to short-chain alcohol dehydrogenases)
	AO090003001551_T045	AO070225000013	Cytochrome P450 CYP4/CYP19/CYP26 subfamilies
	AO090003001551_T045	AO070225000014	Cytochrome P450 CYP3/CYP5/CYP6/CYP9 subfamilies
	AO090003001551_T045	AO070225000015	Cytochrome P450 CYP3/CYP5/CYP6/CYP9 subfamilies
	AO090003001551_T045	AO070225000016	Predicted protein
	AO090003001551_T045	AO070225000017	Predicted protein
	AO090003001551_T045	AO070225000018	Predicted protein
	AO090003001551_T045	AO070225000019	Predicted protein
	AO090003001551_T045	AO070225000020	Cytochrome P450 CYP2 subfamily
	AO090003001551_T045	AO070225000021	Choline dehydrogenase and related flavoproteins
	AO090003001551_T045	AO070225000022	Predicted protein
	AO090003001551_T045	AO070225000023	Predicted flavoprotein involved in K+ transport
	AO090003001551_T045	AO070200000008	Predicted protein
	AO090003001551_T045	AO070200000007	NADH:flavin oxidoreductase/12-oxophytodienoate reductase
	AO090003001551_T045	AO070200000006	Predicted transporter (major facilitator superfamily)
	AO090003001551_T045	AO070200000005	Alpha-amylase
	AO090003001551_T045	AO070200000004	Predicted protein
	AO090003001551_T045	AO070200000003	Predicted protein
	AO090003001551_T045	AO070200000002	Predicted transporter (major facilitator superfamily)
	AO090003001551_T045	AO070200000001	ATPases of the AAA+ class
	AO070213000008_T019	AO070213000008	NADH:flavin oxidoreductase/12-oxophytodienoate reductase
	AO070213000008_T019	AO070213000009	Predicted protein
	AO070213000008_T019	AO070213000010	Dehydrogenases with different specificities (related to short-chain alcohol dehydrogenases)
	AO070213000008_T019	AO070213000011	Predicted flavoprotein involved in K+ transport
	AO070213000008_T019	AO070213000012	Predicted protein
	AO070213000008_T019	AO070213000013	Predicted flavoprotein involved in K+ transport
	AO070213000008_T019	AO070213000014	Predicted protein
	AO070213000008_T019	AO070213000015	Permease of the major facilitator superfamily
	AO070213000008_T019	AO070212000018	Predicted protein
	AO070213000008_T019	AO070212000017	Predicted protein
	AO070213000008_T019	AO070212000016	Predicted protein
	AO070213000008_T019	AO070212000015	Predicted transporter (major facilitator superfamily)
	AO070213000008_T019	AO070212000014	Predicted protein
	AO070213000008_T019	AO070212000013	Predicted protein
	AO070213000008_T019	AO070212000012	Predicted protein
	AO070213000008_T019	AO070212000011	Predicted protein
	AO070213000008_T019	AO070212000010	Threonine dehydratase
	AO070213000008_T019	AO070212000009	Predicted protein
	AO070213000008_T019	AO070212000008	Uridine permease/thiamine transporter/allantoin transport
	AO070217000014_T012	AO070217000014	Amino acid transporters
	AO070217000014_T012	AO070217000013	Predicted protein
	AO070217000014_T012	AO070217000012	2-polyprenyl-6-methoxyphenol hydroxylase and related FAD-dependent oxidoreductases
	AO070217000014_T012	AO070217000011	Predicted protein
	AO070217000014_T012	AO070217000010	Glycerol uptake facilitator and related permeases (Major Intrinsic Protein Family)
	AO070217000014_T012	AO070217000009	Predicted protein
	AO070217000014_T012	AO070217000008	Predicted protein
	AO070217000014_T012	AO070217000007	Amino acid transporters
	AO070217000014_T012	AO070217000006	Synaptic vesicle transporter SVOP and related transporters (major facilitator superfamily)
	AO070217000014_T012	AO070217000005	Enoyl-CoA hydratase/carnithine racemase
	AO070217000014_T012	AO070217000004	Putative intracellular protease/amidase
	AO070217000014_T012	AO070217000003	Predicted protein
	AO070279000008_T005	AO070279000008	Cytochrome P450 CYP4/CYP19/CYP26 subfamilies
	AO070279000008_T005	AO070279000009	Predicted protein
	AO070279000008_T005	AO070279000010	Predicted protein
	AO070279000008_T005	AO070279000011	Ornithine decarboxylase
	AO070279000008_T005	AO070279000012	Predicted protein
	AO070279000055_T017	AO070279000055	GMP synthase
	AO070279000055_T017	AO070279000056	Predicted protein
	AO070279000055_T017	AO070279000057	Predicted protein
	AO070279000055_T017	AO070279000058	Predicted transporter (major facilitator superfamily)
	AO070279000055_T017	AO070279000059	Predicted protein
	AO070279000055_T017	AO070279000060	Predicted protein
	AO070279000055_T017	AO070279000061	Predicted protein
	AO070279000055_T017	AO070279000062	Predicted protein
	AO070279000055_T017	AO090026000149	Polyketide synthase modules and related proteins
	AO070279000055_T017	AO070279000065	Predicted protein
	AO070279000055_T017	AO070279000066	Predicted protein
	AO070279000055_T017	AO070279000067	Predicted protein
	AO070279000055_T017	AO070279000068	Alkyl sulfatase and related hydrolases
	AO070279000055_T017	AO070279000069	Permease of the major facilitator superfamily
	AO070279000055_T017	AO070279000070	Predicted protein
	AO070279000055_T017	AO070279000071	Predicted protein
	AO070279000055_T017	AO070279000072	Transporter, ABC superfamily (Breast cancer resistance protein)
	AO070241000010_T036	AO070241000010	Annexin
	AO070241000010_T036	AO070241000009	Predicted protein
	AO070241000010_T036	AO070241000008	Predicted protein
	AO070241000010_T036	AO070241000007	Predicted protein
	AO070241000010_T036	AO070241000006	Predicted protein
	AO070241000010_T036	AO070241000005	Histone H4
	AO070241000010_T036	AO070241000004	Predicted protein
	AO070241000010_T036	AO070241000003	Predicted protein
	AO070241000010_T036	AO070241000002	Predicted protein
	AO070241000010_T036	AO070241000001	Synaptic vesicle transporter SVOP and related transporters (major facilitator superfamily)
	AO070241000010_T036	AO070181000001	Malate/L-lactate dehydrogenases
	AO070241000010_T036	AO070181000002	Predicted protein
	AO070241000010_T036	AO070181000003	Predicted protein
	AO070241000010_T036	AO070181000004	Predicted protein
	AO070241000010_T036	AO070181000005	Predicted protein
	AO070241000010_T036	AO070181000006	Predicted transporter (major facilitator superfamily)
	AO070241000010_T036	AO070181000007	Predicted protein
	AO070241000010_T036	AO070228000001	Predicted protein
	AO070241000010_T036	AO070228000002	Succinate dehydrogenase/fumarate reductase, flavoprotein subunit
	AO070241000010_T036	AO070228000003	Splicing factor 3b, subunit 1
	AO070241000010_T036	AO070228000004	FAD-dependent oxidoreductase
	AO070241000010_T036	AO070228000005	Predicted protein
	AO070241000010_T036	AO070228000006	Predicted protein
	AO070241000010_T036	AO070228000007	Permease of the major facilitator superfamily
	AO070241000010_T036	AO070228000008	Predicted protein
	AO070241000010_T036	AO070228000009	Synaptic vesicle transporter SV2 (major facilitator superfamily)
	AO070241000010_T036	AO070228000010	Phenylpropionate dioxygenase and related ring-hydroxylating dioxygenases, large terminal subunit
	AO070241000010_T036	AO070228000011	Adenine deaminase/adenosine deaminase
	AO070241000010_T036	AO070228000012	Chitin synthase/hyaluronan synthase (glycosyltransferases)
	AO070241000010_T036	AO070228000013	Predicted protein
	AO070241000010_T036	AO070228000014	Protocatechuate 3,4-dioxygenase beta subunit
	AO070241000010_T036	AO070228000015	Predicted protein
	AO070241000010_T036	AO070228000016	Ribulose-5-phosphate 4-epimerase and related epimerases and aldolases
	AO070241000010_T036	AO070228000017	Predicted protein
	AO070241000010_T036	AO070228000018	Demethylmenaquinone methyltransferase
	AO070241000010_T036	AO070228000019	Permease of the major facilitator superfamily
	AO070304000061_T007	AO070304000061	Predicted flavoprotein involved in K+ transport
	AO070304000061_T007	AO070304000060	Predicted protein
	AO070304000061_T007	AO070304000059	Helicase-like transcription factor HLTF/DNA helicase RAD5, DEAD-box superfamily
	AO070304000061_T007	AO070304000058	Predicted protein
	AO070304000061_T007	AO070304000057	Predicted protein
	AO070304000061_T007	AO070304000056	Predicted protein
	AO070304000061_T007	AO070304000055	Multidrug resistance-associated protein/mitoxantrone resistance protein, ABC superfamily
	AO070308000008_T014	AO070308000008	Predicted protein
	AO070308000008_T014	AO070308000009	Predicted protein
	AO070308000008_T014	AO070308000010	Predicted protein
	AO070308000008_T014	AO070308000011	Non-ribosomal peptide synthetase modules and related proteins
	AO070308000008_T014	AO070308000012	Predicted protein
	AO070308000008_T014	AO070308000013	Ornithine decarboxylase
	AO070308000008_T014	AO070308000014	Predicted protein
	AO070308000008_T014	AO070308000015	Predicted protein
	AO070308000008_T014	AO070308000016	Cytochrome P450 CYP3/CYP5/CYP6/CYP9 subfamilies
	AO070308000008_T014	AO090026000384	Predicted protein
	AO070308000008_T014	AO070308000019	Predicted nucleoside-diphosphate-sugar epimerases
	AO070308000008_T014	AO070308000020	Predicted protein
	AO070308000008_T014	AO070308000021	Predicted protein
	AO070308000008_T014	AO070308000022	Predicted protein
	AO070308000040_T006	AO070308000040	Cytochrome P450 CYP4/CYP19/CYP26 subfamilies
	AO070308000040_T006	AO070308000041	Predicted protein
	AO070308000040_T006	AO070308000042	Predicted protein
	AO070308000040_T006	AO070308000043	Predicted protein
	AO070308000040_T006	AO070308000044	NADH-cytochrome b-5 reductase
	AO070308000040_T006	AO070308000045	3-hydroxyacyl-CoA dehydrogenase
	AO070245000029_T014	AO070245000029	Uncharacterized conserved protein, contains ML domain
	AO070245000029_T014	AO070245000028	Vacuolar H+-ATPase V1 sector, subunit F
	AO070245000029_T014	AO070245000027	Predicted protein
	AO070245000029_T014	AO070245000026	Predicted protein
	AO070245000029_T014	AO070245000025	5,10-methylenetetrahydrofolate reductase
	AO070245000029_T014	AO070245000024	Uridine 5'- monophosphate synthase/orotate phosphoribosyltransferase
	AO070245000029_T014	AO070245000023	Predicted protein
	AO070245000029_T014	AO070245000022	Glycosidases
	AO070245000029_T014	AO070245000021	3-isopropylmalate dehydratase (aconitase superfamily)
	AO070245000029_T014	AO070245000020	Voltage-gated shaker-like K+ channel, subunit beta/KCNAB
	AO070245000029_T014	AO070245000019	Glycosyltransferase
	AO070245000029_T014	AO070245000018	Amino acid transporters
	AO070245000029_T014	AO070245000017	Predicted protein
	AO070245000029_T014	AO070245000016	PHD Zn-finger proteins
	AO070245000014_T005	AO070245000014	RNA polymerase II assessory factor Cdc73p
	AO070245000014_T005	AO070245000013	Predicted protein
	AO070245000014_T005	AO070245000012	Predicted protein
	AO070245000014_T005	AO070245000011	Predicted protein
	AO070245000014_T005	AO070245000010	Origin recognition complex, subunit 4
	AO070248000013_T012	AO070248000013	Cytochrome P450 CYP3/CYP5/CYP6/CYP9 subfamilies
	AO070248000013_T012	AO070248000012	Predicted protein
	AO070248000013_T012	AO070248000011	Predicted transporter (major facilitator superfamily)
	AO070248000013_T012	AO070248000010	Predicted protein
	AO070248000013_T012	AO070248000009	Cytochrome P450 CYP2 subfamily
	AO070248000013_T012	AO070248000008	Dehydrogenases with different specificities (related to short-chain alcohol dehydrogenases)
	AO070248000013_T012	AO070248000007	Cytochrome P450 CYP3/CYP5/CYP6/CYP9 subfamilies
	AO070248000013_T012	AO070248000006	Predicted protein
	AO070248000013_T012	AO070248000005	Predicted protein
	AO070248000013_T012	AO070248000004	Cytochrome P450 CYP2 subfamily
	AO070248000013_T012	AO070248000003	Non-ribosomal peptide synthetase modules and related proteins
	AO070248000013_T012	AO070248000002	Phenylalanine and histidine ammonia-lyase
	AO070321000050_T008	AO070321000050	Predicted transporter (major facilitator superfamily)
	AO070321000050_T008	AO070321000049	Glycolate oxidase
	AO070321000050_T008	AO070321000048	Predicted protein
	AO070321000050_T008	AO070321000047	Predicted protein
	AO070321000050_T008	AO070321000046	Amino acid transporters
	AO070321000050_T008	AO070321000045	Predicted protein
	AO070321000050_T008	AO070321000044	Dihydrodipicolinate synthase/N-acetylneuraminate lyase
	AO070321000050_T008	AO070321000043	Aldehyde dehydrogenase
	AO070321000014_T010	AO070321000014	2-polyprenyl-6-methoxyphenol hydroxylase and related FAD-dependent oxidoreductases
	AO070321000014_T010	AO070321000013	Predicted protein
	AO070321000014_T010	AO070321000012	Predicted NTPase (NACHT family)
	AO070321000014_T010	AO070321000011	Predicted protein
	AO070321000014_T010	AO070321000010	Predicted transporter (major facilitator superfamily)
	AO070321000014_T010	AO070321000009	Predicted protein
	AO070321000014_T010	AO070321000008	Predicted protein
	AO070321000014_T010	AO070321000007	Synaptic vesicle transporter SVOP and related transporters (major facilitator superfamily)
	AO070321000014_T010	AO070321000006	2-polyprenyl-6-methoxyphenol hydroxylase and related FAD-dependent oxidoreductases
	AO070321000014_T010	AO070321000005	Predicted flavoprotein involved in K+ transport
	AO070273000058_T007	AO070273000058	Monocarboxylate transporter
	AO070273000058_T007	AO070273000057	2-polyprenyl-6-methoxyphenol hydroxylase and related FAD-dependent oxidoreductases
	AO070273000058_T007	AO070273000056	Predicted protein
	AO070273000058_T007	AO070273000055	Predicted protein
	AO070273000058_T007	AO090023000877	Polyketide synthase modules and related proteins
	AO070273000058_T007	AO070273000049	Predicted protein
	AO070273000058_T007	AO070273000048	Predicted short chain-type dehydrogenase
	AO070273000033_T017	AO070273000033	Predicted protein
	AO070273000033_T017	AO070273000032	Nuclear exosomal RNA helicase MTR4, DEAD-box superfamily
	AO070273000033_T017	AO070273000031	Predicted protein
	AO070273000033_T017	AO070273000030	Predicted protein
	AO070273000033_T017	AO070273000029	Ornithine carbamoyltransferase OTC/ARG3
	AO070273000033_T017	AO070273000028	Predicted protein
	AO070273000033_T017	AO070273000027	Acetolactate synthase, small subunit
	AO070273000033_T017	AO070273000026	Predicted RNA-binding protein, contains KH domains
	AO070273000033_T017	AO070273000025	ATP-dependent DNA helicase
	AO070273000033_T017	AO070273000024	Predicted protein
	AO070273000033_T017	AO070273000023	Predicted protein
	AO070273000033_T017	AO070273000022	Predicted protein
	AO070273000033_T017	AO070273000021	Serine carboxypeptidases (lysosomal cathepsin A)
	AO070273000033_T017	AO070273000020	Choline dehydrogenase and related flavoproteins
	AO070273000033_T017	AO070273000019	Predicted protein
	AO070273000033_T017	AO070273000018	SOK1 kinase belonging to the STE20/SPS1/GC kinase family
	AO070273000033_T017	AO070273000017	Predicted protein
	AO070299000009_T003	AO070299000009	Predicted protein
	AO070299000009_T003	AO070299000010	Predicted protein
	AO070299000009_T003	AO070299000011	Predicted protein
	AO070299000039_T010	AO070299000039	Predicted protein
	AO070299000039_T010	AO070299000040	Predicted ATPase (PP-loop superfamily)
	AO070299000039_T010	AO070299000041	Dolichol kinase
	AO070299000039_T010	AO070299000042	Serine/threonine-protein kinase involved in autophagy
	AO070299000039_T010	AO070299000043	Amino acid transporters
	AO070299000039_T010	AO070299000044	Puromycin-sensitive aminopeptidase and related aminopeptidases
	AO070299000039_T010	AO070299000045	U5 snRNP-like RNA helicase subunit
	AO070299000039_T010	AO070299000046	Predicted protein
	AO070299000039_T010	AO070299000047	Ca2+/calmodulin-dependent protein kinase, EF-Hand protein superfamily
	AO070299000039_T010	AO070299000048	Nucleolar GTPase
	AO070280000070_T004	AO070280000070	Predicted protein
	AO070280000070_T004	AO070280000069	Predicted protein
	AO070280000070_T004	AO070280000068	Predicted protein
	AO070280000070_T004	AO070280000067	Vacuolar sorting protein VPS1, dynamin, and related proteins
	AO070280000061_T006	AO070280000061	Predicted protein
	AO070280000061_T006	AO070280000060	2-polyprenyl-6-methoxyphenol hydroxylase and related FAD-dependent oxidoreductases
	AO070280000061_T006	AO070280000059	Predicted protein
	AO070280000061_T006	AO070280000058	Predicted protein
	AO070280000061_T006	AO070280000057	Permease of the major facilitator superfamily
	AO070280000061_T006	AO070280000056	Probable taurine catabolism dioxygenase
	AO070272000053_T012	AO070272000053	Dehydrogenases with different specificities (related to short-chain alcohol dehydrogenases)
	AO070272000053_T012	AO070272000052	Ypt/Rab GTPase activating protein
	AO070272000053_T012	AO070272000051	Predicted transporter (major facilitator superfamily)
	AO070272000053_T012	AO070272000050	Nucleoside phosphorylase
	AO070272000053_T012	AO070272000049	Predicted protein
	AO070272000053_T012	AO070272000048	Predicted transporter (major facilitator superfamily)
	AO070272000053_T012	AO070272000047	Predicted protein
	AO070272000053_T012	AO070272000046	Predicted protein
	AO070272000053_T012	AO070272000045	Synaptobrevin/VAMP-like protein
	AO070272000053_T012	AO070272000044	Predicted protein
	AO070272000053_T012	AO070272000043	Multifunctional pyrimidine synthesis protein CAD (includes carbamoyl-phophate synthetase, aspartate transcarbamylase, and glutamine amidotransferase)
	AO070272000053_T012	AO070272000042	Permease of the major facilitator superfamily
	AO070272000020_T018	AO070272000020	Alcohol dehydrogenase, class V
	AO070272000020_T018	AO070272000019	Predicted protein
	AO070272000020_T018	AO070272000018	1-aminocyclopropane-1-carboxylate synthase, and related proteins
	AO070272000020_T018	AO070272000017	Predicted protein
	AO070272000020_T018	AO070272000016	Cytochrome P450 CYP2 subfamily
	AO070272000020_T018	AO070272000015	Uncharacterized protein conserved in bacteria
	AO070272000020_T018	AO070272000014	Mitochondrial tricarboxylate/dicarboxylate carrier proteins
	AO070272000020_T018	AO070272000013	Permeases of the major facilitator superfamily
	AO070272000020_T018	AO070272000012	Predicted transporter (major facilitator superfamily)
	AO070272000020_T018	AO070272000011	Predicted protein
	AO070272000020_T018	AO070272000010	Cytochrome P450 CYP2 subfamily
	AO070272000020_T018	AO070272000009	Predicted protein
	AO070272000020_T018	AO070272000008	Multiple inositol polyphosphate phosphatase
	AO070272000020_T018	AO070272000007	Predicted protein
	AO070272000020_T018	AO070272000006	Predicted protein
	AO070272000020_T018	AO070272000005	Predicted protein
	AO070272000020_T018	AO090023000444	Polyketide synthase modules and related proteins
	AO070272000020_T018	AO070272000003	NADH:flavin oxidoreductase/12-oxophytodienoate reductase
	AO070226000016_T006	AO070226000016	Predicted transporter (major facilitator superfamily)
	AO070226000016_T006	AO070226000017	Predicted protein
	AO070226000016_T006	AO070226000018	Predicted protein
	AO070226000016_T006	AO070226000019	Predicted protein
	AO070226000016_T006	AO070226000020	Predicted hydrolases or acyltransferases (alpha/beta hydrolase superfamily)
	AO070226000016_T006	AO070226000021	Predicted protein
	AO070226000024_T021	AO070226000024	Predicted protein
	AO070226000024_T021	AO070226000025	Predicted protein
	AO070226000024_T021	AO070226000026	Uncharacterized conserved protein
	AO070226000024_T021	AO070226000027	Predicted protein
	AO070226000024_T021	AO070226000028	Predicted protein
	AO070226000024_T021	AO070226000029	Formyltetrahydrofolate hydrolase
	AO070226000024_T021	AO070226000030	Ammonia permease
	AO070226000024_T021	AO070306000001	Permease of the major facilitator superfamily
	AO070226000024_T021	AO070306000002	Metal-dependent amidase/aminoacylase/carboxypeptidase
	AO070226000024_T021	AO070306000003	Predicted protein
	AO070226000024_T021	AO070306000004	Predicted protein
	AO070226000024_T021	AO070306000005	Predicted protein
	AO070226000024_T021	AO070306000006	Synaptic vesicle transporter SVOP and related transporters (major facilitator superfamily)
	AO070226000024_T021	AO070306000007	Predicted protein
	AO070226000024_T021	AO070306000008	Predicted protein
	AO070226000024_T021	AO070306000009	Synaptic vesicle transporter SVOP and related transporters (major facilitator superfamily)
	AO070226000024_T021	AO070306000010	Predicted protein
	AO070226000024_T021	AO070306000011	Predicted protein
	AO070226000024_T021	AO070306000012	Permeases of the major facilitator superfamily
	AO070226000024_T021	AO070306000013	Predicted protein
	AO070226000024_T021	AO070306000014	Predicted protein
	AO070306000044_T013	AO070306000044	Chitinase
	AO070306000044_T013	AO070306000045	Predicted protein
	AO070306000044_T013	AO070306000046	Predicted protein
	AO070306000044_T013	AO070306000047	Synaptic vesicle transporter SVOP and related transporters (major facilitator superfamily)
	AO070306000044_T013	AO070306000048	Predicted protein
	AO070306000044_T013	AO070306000049	Predicted protein
	AO070306000044_T013	AO070306000050	Predicted protein
	AO070306000044_T013	AO070306000051	Predicted protein
	AO070306000044_T013	AO070306000052	2-polyprenyl-6-methoxyphenol hydroxylase and related FAD-dependent oxidoreductases
	AO070306000044_T013	AO070306000053	Predicted acyl esterases
	AO070306000044_T013	AO070306000054	2-keto-4-pentenoate hydratase/2-oxohepta-3-ene-1,7-dioic acid hydratase (catechol pathway)
	AO070306000044_T013	AO070306000055	Predicted protein
	AO070306000044_T013	AO070306000056	Predicted protein
	AO070306000069_T004	AO070306000069	Arylsulfatase A and related enzymes
	AO070306000069_T004	AO070306000070	Predicted protein
	AO070306000069_T004	AO070306000071	Predicted transporter (major facilitator superfamily)
	AO070306000069_T004	AO070306000072	Permease of the major facilitator superfamily
	AO070275000078_T009	AO070275000078	Carboxylesterase type B
	AO070275000078_T009	AO070275000077	Predicted protein
	AO070275000078_T009	AO070275000076	Cytochrome P450 CYP4/CYP19/CYP26 subfamilies
	AO070275000078_T009	AO070275000075	Predicted transporter (major facilitator superfamily)
	AO070275000078_T009	AO070275000074	Predicted protein
	AO070275000078_T009	AO070275000073	Cytochrome P450 CYP3/CYP5/CYP6/CYP9 subfamilies
	AO070275000078_T009	AO070275000072	Synaptic vesicle transporter SVOP and related transporters (major facilitator superfamily)
	AO070275000078_T009	AO070275000071	Vesicular amine transporter
	AO070275000078_T009	AO070275000070	Carboxylesterase type B
	AO070298000035_T046	AO070298000035	Predicted protein
	AO070298000035_T046	AO070298000036	Predicted protein
	AO070298000035_T046	AO070298000037	Carboxylesterase type B
	AO070298000035_T046	AO070298000038	Predicted protein
	AO070298000035_T046	AO070298000039	Predicted protein
	AO070298000035_T046	AO070298000040	Predicted protein
	AO070298000035_T046	AO070298000041	Beta-galactosidase
	AO070298000035_T046	AO070298000042	Predicted transporter (major facilitator superfamily)
	AO070298000035_T046	AO070298000043	Predicted protein
	AO070298000035_T046	AO070298000044	Predicted protein
	AO070298000035_T046	AO070298000045	Cytochrome P450 CYP3/CYP5/CYP6/CYP9 subfamilies
	AO070298000035_T046	AO070298000046	Predicted protein
	AO070298000035_T046	AO070298000047	Geranylgeranyl pyrophosphate synthase/Polyprenyl synthetase
	AO070298000035_T046	AO070298000048	Predicted protein
	AO070298000035_T046	AO070298000049	Cytosine/adenosine deaminases
	AO070298000035_T046	AO070298000050	Predicted protein
	AO070298000035_T046	AO070298000051	Predicted protein
	AO070298000035_T046	AO070298000052	Predicted protein
	AO070298000035_T046	AO070298000053	Uncharacterized conserved protein
	AO070298000035_T046	AO070298000054	Predicted protein
	AO070298000035_T046	AO070298000055	Predicted protein
	AO070298000035_T046	AO070298000056	Predicted protein
	AO070298000035_T046	AO070298000057	Predicted protein
	AO070298000035_T046	AO070298000058	Predicted protein
	AO070298000035_T046	AO070298000059	Predicted protein
	AO070298000035_T046	AO070298000060	Predicted protein
	AO070298000035_T046	AO070298000061	Predicted protein
	AO070298000035_T046	AO070298000062	Predicted protein
	AO070298000035_T046	AO070298000063	Predicted transporter (major facilitator superfamily)
	AO070298000035_T046	AO070298000064	Predicted protein
	AO070298000035_T046	AO070298000065	Predicted protein
	AO070298000035_T046	AO070298000066	Predicted protein
	AO070298000035_T046	AO070298000067	Iron/ascorbate family oxidoreductases
	AO070298000035_T046	AO070298000068	Predicted transporter (major facilitator superfamily)
	AO070298000035_T046	AO070298000069	Predicted protein
	AO070298000035_T046	AO070298000070	Predicted protein
	AO070298000035_T046	AO070298000071	Predicted protein
	AO070298000035_T046	AO070298000072	Cytochrome P450 CYP2 subfamily
	AO070298000035_T046	AO070298000073	Predicted protein
	AO070298000035_T046	AO070298000074	Predicted protein
	AO070298000035_T046	AO070298000075	Predicted protein
	AO070298000035_T046	AO070298000076	Predicted protein
	AO070298000035_T046	AO070298000077	Predicted protein
	AO070298000035_T046	AO070298000078	Permeases of the major facilitator superfamily
	AO070298000035_T046	AO070298000079	Purple acid phosphatase
	AO070298000035_T046	AO070298000080	Permease of the major facilitator superfamily
	AO070298000091_T008	AO070298000091	Predicted transporter (major facilitator superfamily)
	AO070298000091_T008	AO070298000092	Predicted protein
	AO070298000091_T008	AO070298000093	Predicted protein
	AO070298000091_T008	AO070298000094	Synaptic vesicle transporter SVOP and related transporters (major facilitator superfamily)
	AO070298000091_T008	AO070298000095	Predicted protein
	AO070298000091_T008	AO070298000096	Predicted protein
	AO070298000091_T008	AO070298000097	Predicted protein
	AO070298000091_T008	AO070298000098	Uncharacterized conserved protein
	AO070298000101_T011	AO070298000101	Carboxylesterase type B
	AO070298000101_T011	AO070298000102	Predicted protein
	AO070298000101_T011	AO070298000103	Predicted protein
	AO070298000101_T011	AO070298000104	Predicted protein
	AO070298000101_T011	AO070298000105	Monocarboxylate transporter
	AO070298000101_T011	AO070298000106	Predicted protein
	AO070298000101_T011	AO070298000107	Predicted protein
	AO070298000101_T011	AO070298000108	Predicted protein
	AO070298000101_T011	AO070298000109	Predicted protein
	AO070298000101_T011	AO070298000110	ATPases of the AAA+ class
	AO070298000101_T011	AO070298000111	Vacuolar sorting protein VPS1, dynamin, and related proteins
	AO070283000005_T004	AO070283000005	Synaptic vesicle transporter SVOP and related transporters (major facilitator superfamily)
	AO070283000005_T004	AO070283000006	Predicted protein
	AO070283000005_T004	AO070283000007	Amidases
	AO070283000005_T004	AO070283000008	Predicted protein
	AO070283000021_T040	AO070283000021	Amine oxidase
	AO070283000021_T040	AO070283000022	Amino acid transporters
	AO070283000021_T040	AO070283000023	Predicted protein
	AO070283000021_T040	AO070283000024	Nucleoside phosphorylase
	AO070283000021_T040	AO070283000025	Cytochrome P450 CYP3/CYP5/CYP6/CYP9 subfamilies
	AO070283000021_T040	AO070283000026	Zinc-binding oxidoreductase
	AO070283000021_T040	AO070283000027	Predicted protein
	AO070283000021_T040	AO070283000028	Predicted protein
	AO070283000021_T040	AO070283000029	Predicted amidohydrolase
	AO070283000021_T040	AO070283000030	Predicted protein
	AO070283000021_T040	AO070283000031	Permease of the major facilitator superfamily
	AO070283000021_T040	AO070283000032	Predicted protein
	AO070283000021_T040	AO070283000033	Predicted protein
	AO070283000021_T040	AO070283000034	Beta-glucosidase-related glycosidases
	AO070283000021_T040	AO070283000035	Predicted transporter (major facilitator superfamily)
	AO070283000021_T040	AO070283000036	Predicted protein
	AO070283000021_T040	AO070283000037	Predicted transporter (major facilitator superfamily)
	AO070283000021_T040	AO070283000038	Predicted protein
	AO070283000021_T040	AO070283000039	Predicted protein
	AO070283000021_T040	AO070283000040	Predicted protease
	AO070283000021_T040	AO070283000041	Predicted protein
	AO070283000021_T040	AO070283000042	Predicted protein
	AO070283000021_T040	AO070283000043	Multicopper oxidases
	AO070283000021_T040	AO070283000044	Synaptic vesicle transporter SVOP and related transporters (major facilitator superfamily)
	AO070283000021_T040	AO070283000045	Predicted protein
	AO070283000021_T040	AO070283000046	Predicted protein
	AO070283000021_T040	AO070283000047	Predicted protein
	AO070283000021_T040	AO070283000048	Thiamine pyrophosphate-requiring enzyme
	AO070283000021_T040	AO070283000049	Aminoacylase ACY1 and related metalloexopeptidases
	AO070283000021_T040	AO070283000050	Permease of the major facilitator superfamily
	AO070283000021_T040	AO070283000051	Permease of the major facilitator superfamily
	AO070283000021_T040	AO070283000052	Predicted protein
	AO070283000021_T040	AO070283000053	Predicted protein
	AO070283000021_T040	AO090166000070	Cytochrome P450
	AO070283000021_T040	AO090166000069	Predicted protein
	AO070283000021_T040	AO070283000057	Oxidosqualene-lanosterol cyclase and related proteins
	AO070283000021_T040	AO070283000058	Predicted protein
	AO070283000021_T040	AO070283000059	Permease of the major facilitator superfamily
	AO070283000021_T040	AO070283000060	Predicted protein
	AO070283000021_T040	AO070283000061	Heavy metal exporter HMT1, ABC superfamily
	AO070283000072_T007	AO070283000072	Monocarboxylate transporter
	AO070283000072_T007	AO070283000073	Predicted protein
	AO070283000072_T007	AO070283000074	Amidases related to nicotinamidase
	AO070283000072_T007	AO070283000075	Sulfatases
	AO070283000072_T007	AO070283000076	Predicted protein
	AO070283000072_T007	AO070283000077	Beta-glucosidase-related glycosidases
	AO070283000072_T007	AO070283000078	Synaptic vesicle transporter SVOP and related transporters (major facilitator superfamily)
	AO070290000072_T006	AO070290000072	Monocarboxylate transporter
	AO070290000072_T006	AO070290000071	Predicted protein
	AO070290000072_T006	AO070290000070	Pleiotropic drug resistance proteins (PDR1-15), ABC superfamily
	AO070290000072_T006	AO070290000069	Predicted protein
	AO070290000072_T006	AO070290000068	Predicted protein
	AO070290000072_T006	AO070290000067	Predicted protein
	AO070290000042_T022	AO070290000042	Synaptic vesicle transporter SVOP and related transporters (major facilitator superfamily)
	AO070290000042_T022	AO070290000041	Predicted protein
	AO070290000042_T022	AO070290000040	Predicted protein
	AO070290000042_T022	AO070290000039	Predicted protein
	AO070290000042_T022	AO070290000038	Predicted protein
	AO070290000042_T022	AO070290000037	Predicted flavoprotein involved in K+ transport
	AO070290000042_T022	AO070290000036	Acyl-CoA synthetase
	AO070290000042_T022	AO070290000035	Predicted protein
	AO070290000042_T022	AO070290000034	Dehydrogenases with different specificities (related to short-chain alcohol dehydrogenases)
	AO070290000042_T022	AO070290000033	Aldehyde dehydrogenase
	AO070290000042_T022	AO070290000032	3-hydroxyanthranilate oxygenase HAAO
	AO070290000042_T022	AO070290000031	Predicted metal-dependent hydrolase of the TIM-barrel fold
	AO070290000042_T022	AO070290000030	Gamma-glutamylcysteine synthetase
	AO070290000042_T022	AO070290000029	Predicted protein
	AO070290000042_T022	AO070290000028	Predicted protein
	AO070290000042_T022	AO070290000027	Predicted protein
	AO070290000042_T022	AO070290000026	Predicted protein
	AO070290000042_T022	AO070290000025	Monocarboxylate transporter
	AO070290000042_T022	AO070290000024	Predicted protein
	AO070290000042_T022	AO070290000023	Predicted protein
	AO070290000042_T022	AO070290000022	Threonine dehydrogenase and related Zn-dependent dehydrogenases
	AO070290000042_T022	AO070290000021	Predicted protein
	AO090102000166_T005	AO090102000166	Polyketide synthase modules and related proteins
	AO090102000166_T005	AO070297000070	Predicted protein
	AO090102000166_T005	AO070297000071	Cytochrome P450 CYP2 subfamily
	AO090102000166_T005	AO070297000072	Synaptic vesicle transporter SVOP and related transporters (major facilitator superfamily)
	AO090102000166_T005	AO070297000073	Predicted protein
	AO070278000051_T018	AO070278000051	Uncharacterized conserved protein
	AO070278000051_T018	AO070278000050	RRM domain
	AO070278000051_T018	AO070278000049	Vesicular amine transporter
	AO070278000051_T018	AO070278000048	Predicted protein
	AO070278000051_T018	AO070278000047	Predicted dehydrogenases and related proteins
	AO070278000051_T018	AO070278000046	60S ribosomal protein L32
	AO070278000051_T018	AO070278000045	RNA pseudouridylate synthases
	AO070278000051_T018	AO070278000044	Predicted protein
	AO070278000051_T018	AO070278000043	Predicted thioesterase
	AO070278000051_T018	AO070278000042	Predicted protein
	AO070278000051_T018	AO070278000041	Dihydroxyacid dehydratase/phosphogluconate dehydratase
	AO070278000051_T018	AO070278000040	Predicted protein
	AO070278000051_T018	AO070278000039	Molecular chaperone (DnaJ superfamily)
	AO070278000051_T018	AO070278000038	Glutamyl-tRNA synthetase (mitochondrial)
	AO070278000051_T018	AO070278000037	Predicted protein
	AO070278000051_T018	AO070278000036	Predicted protein
	AO070278000051_T018	AO070278000035	Predicted protein
	AO070278000051_T018	AO070278000034	COP9 signalosome, subunit CSN5
	AO070322000037_T008	AO070322000037	Cytochrome P450 CYP3/CYP5/CYP6/CYP9 subfamilies
	AO070322000037_T008	AO070322000036	Cytochrome P450
	AO070322000037_T008	AO070322000035	Predicted protein
	AO070322000037_T008	AO070322000034	Predicted protein
	AO070322000037_T008	AO070322000033	Predicted protein
	AO070322000037_T008	AO070322000032	Predicted protein
	AO070322000037_T008	AO070322000031	Predicted protein
	AO070322000037_T008	AO070322000030	Synaptic vesicle transporter SVOP and related transporters (major facilitator superfamily)
	AO070266000038_T009	AO070266000038	Predicted protein
	AO070266000038_T009	AO070266000037	Predicted protein
	AO070266000038_T009	AO070266000036	Predicted protein
	AO070266000038_T009	AO070266000035	Predicted hydrolases or acyltransferases (alpha/beta hydrolase superfamily)
	AO070266000038_T009	AO070266000034	Nucleoside phosphorylase
	AO070266000038_T009	AO070266000033	Predicted protein
	AO070266000038_T009	AO070266000032	Predicted protein
	AO070266000038_T009	AO070266000031	Voltage-gated shaker-like K+ channel, subunit beta/KCNAB
	AO070266000038_T009	AO090102000465	Non-ribosomal peptide synthetase modules and related proteins
	AO070266000019_T009	AO070266000019	Amino acid transporters
	AO070266000019_T009	AO070266000018	Predicted protein
	AO070266000019_T009	AO070266000017	Glutathione S-transferase
	AO070266000019_T009	AO070266000016	Predicted protein
	AO070266000019_T009	AO070266000015	Predicted protein
	AO070266000019_T009	AO070266000014	Predicted protein
	AO070266000019_T009	AO070266000013	Predicted protein
	AO070266000019_T009	AO070266000012	Dehydrogenases with different specificities (related to short-chain alcohol dehydrogenases)
	AO070266000019_T009	AO070266000011	Predicted protein
	AO070291000063_T008	AO070291000063	Alpha-tubulin folding cofactor B
	AO070291000063_T008	AO070291000062	Predicted methyltransferase
	AO070291000063_T008	AO070291000061	Predicted protein
	AO070291000063_T008	AO070291000060	Predicted protein
	AO070291000063_T008	AO070291000059	Predicted protein
	AO070291000063_T008	AO070291000058	26S proteasome regulatory complex, subunit RPN8/PSMD7
	AO070291000063_T008	AO070291000057	Adenylate kinase
	AO070291000063_T008	AO070291000056	Dimeric dihydrodiol dehydrogenase
	AO070303000081_T011	AO070303000081	D-aspartate oxidase
	AO070303000081_T011	AO070303000080	Predicted protein
	AO070303000081_T011	AO070303000079	Predicted protein
	AO070303000081_T011	AO070303000078	Predicted protein
	AO070303000081_T011	AO070303000077	Predicted protein
	AO070303000081_T011	AO070303000076	Predicted protein
	AO070303000081_T011	AO070303000075	Predicted protein
	AO070303000081_T011	AO070303000074	Uncharacterized protein conserved in bacteria
	AO070303000081_T011	AO070303000073	Dihydroxy-acid dehydratase
	AO070303000081_T011	AO070303000072	Predicted protein
	AO070303000081_T011	AO070303000071	Serine O-acetyltransferase
	AO070303000038_T005	AO070303000038	Protoporphyrinogen oxidase
	AO070303000038_T005	AO070303000037	Predicted protein
	AO070303000038_T005	AO070303000036	Glucose-6-phosphate/phosphate and phosphoenolpyruvate/phosphate antiporter
	AO070303000038_T005	AO070303000035	Predicted protein
	AO070303000038_T005	AO070303000034	Predicted transporter (major facilitator superfamily)
	AO070312000141_T008	AO070312000141	Predicted protein
	AO070312000141_T008	AO070312000140	Predicted protein
	AO070312000141_T008	AO070312000139	Predicted protein
	AO070312000141_T008	AO070312000138	Predicted protein
	AO070312000141_T008	AO070312000137	Predicted protein
	AO070312000141_T008	AO070312000136	Predicted protein
	AO070312000141_T008	AO070312000135	Phosphatidylserine decarboxylase
	AO070312000141_T008	AO070312000134	Permease of the major facilitator superfamily
	AO070312000131_T006	AO070312000131	Cyclin C-dependent kinase CDK8
	AO070312000131_T006	AO070312000130	Uncharacterized conserved protein, contains N-recognin-type Zn-finger
	AO070312000131_T006	AO070312000129	DNA replication licensing factor, MCM2 component
	AO070312000131_T006	AO070312000128	Predicted protein
	AO070312000131_T006	AO070312000127	Alkaline phosphatase
	AO070312000131_T006	AO070312000126	Predicted protein
	AO070312000110_T014	AO070312000110	Predicted protein
	AO070312000110_T014	AO070312000109	Predicted protein
	AO070312000110_T014	AO070312000108	Carboxypeptidase C (cathepsin A)
	AO070312000110_T014	AO070312000107	Predicted protein
	AO070312000110_T014	AO070312000106	Predicted transporter (major facilitator superfamily)
	AO070312000110_T014	AO070312000105	Predicted protein
	AO070312000110_T014	AO070312000104	Predicted protein
	AO070312000110_T014	AO070312000103	Predicted protein
	AO070312000110_T014	AO070312000102	Predicted transporter (major facilitator superfamily)
	AO070312000110_T014	AO070312000101	Synaptic vesicle transporter SVOP and related transporters (major facilitator superfamily)
	AO070312000110_T014	AO070312000100	Choline dehydrogenase and related flavoproteins
	AO070312000110_T014	AO070312000099	Thiamine pyrophosphokinase
	AO070312000110_T014	AO070312000098	Uncharacterized conserved protein
	AO070312000110_T014	AO070312000097	Putative intracellular protease/amidase
	AO070312000089_T007	AO070312000089	Cytochrome P450 CYP2 subfamily
	AO070312000089_T007	AO070312000088	Geranylgeranyl pyrophosphate synthase/Polyprenyl synthetase
	AO070312000089_T007	AO070312000087	Predicted protein
	AO070312000089_T007	AO070312000086	Predicted protein
	AO070312000089_T007	AO070312000085	Predicted acyl esterases
	AO070312000089_T007	AO070312000084	Predicted protein
	AO070312000089_T007	AO070312000083	Synaptic vesicle transporter SVOP and related transporters (major facilitator superfamily)
	AO070343000501_T018	AO070343000501	Pentafunctional AROM protein
	AO070343000501_T018	AO070343000500	Predicted protein
	AO070343000501_T018	AO070343000499	Predicted protein
	AO070343000501_T018	AO070343000498	Predicted protein
	AO070343000501_T018	AO070343000497	Predicted protein
	AO070343000501_T018	AO070343000496	Predicted protein
	AO070343000501_T018	AO070343000495	Histone H4
	AO070343000501_T018	AO070343000494	Histones H3 and H4
	AO070343000501_T018	AO070343000493	Synaptic vesicle transporter SVOP and related transporters (major facilitator superfamily)
	AO070343000501_T018	AO070343000492	Predicted protein
	AO070343000501_T018	AO070343000491	Predicted protein
	AO070343000501_T018	AO070343000490	Predicted protein
	AO070343000501_T018	AO070343000489	Predicted protein
	AO070343000501_T018	AO070343000488	Mannosyltransferase
	AO070343000501_T018	AO070343000487	Uncharacterized conserved protein
	AO070343000501_T018	AO070343000486	Putative u4/u6 small nuclear ribonucleoprotein
	AO070343000501_T018	AO070343000485	RNA polymerase I, large subunit
	AO070343000501_T018	AO070343000484	RNA polymerase II transcription initiation/nucleotide excision repair factor TFIIH, 5'-3' helicase subunit RAD3
	AO070343000357_T014	AO070343000357	Predicted protein
	AO070343000357_T014	AO070343000356	Predicted protein
	AO070343000357_T014	AO070343000355	Predicted protein
	AO070343000357_T014	AO070343000354	Predicted protein
	AO070343000357_T014	AO070343000353	Acyl-CoA synthetase
	AO070343000357_T014	AO070343000352	Predicted protein
	AO070343000357_T014	AO070343000351	Predicted protein
	AO070343000357_T014	AO070343000350	Predicted protein
	AO070343000357_T014	AO070343000349	Predicted protein
	AO070343000357_T014	AO070343000348	Choline dehydrogenase and related flavoproteins
	AO070343000357_T014	AO070343000347	Predicted protein
	AO070343000357_T014	AO070343000346	Predicted protein
	AO070343000357_T014	AO070343000345	Predicted protein
	AO070343000357_T014	AO070343000344	Predicted protein
	AO070343000331_T007	AO070343000331	Predicted protein
	AO070343000331_T007	AO070343000330	Permease of the major facilitator superfamily
	AO070343000331_T007	AO070343000329	PEP phosphonomutase and related enzymes
	AO070343000331_T007	AO070343000328	Predicted protein
	AO070343000331_T007	AO070343000327	Pleiotropic drug resistance proteins (PDR1-15), ABC superfamily
	AO070343000331_T007	AO070343000326	Predicted protein
	AO070343000331_T007	AO070343000325	Predicted protein
	AO070343000314_T009	AO070343000314	Sexual differentiation process protein ISP4
	AO070343000314_T009	AO070343000313	Predicted protein
	AO070343000314_T009	AO070343000312	Predicted protein
	AO070343000314_T009	AO070343000311	Predicted protein
	AO070343000314_T009	AO070343000310	Predicted protein
	AO070343000314_T009	AO070343000309	Predicted protein
	AO070343000314_T009	AO070343000308	Predicted protein
	AO070343000314_T009	AO070343000307	Predicted protein
	AO070343000314_T009	AO070343000306	Cytochrome P450
	AO070343000287_T005	AO070343000287	Synaptic vesicle transporter SVOP and related transporters (major facilitator superfamily)
	AO070343000287_T005	AO070343000286	Reductases with broad range of substrate specificities
	AO070343000287_T005	AO070343000285	Predicted protein
	AO070343000287_T005	AO070343000284	Predicted protein
	AO070343000287_T005	AO070343000283	Predicted transporter (major facilitator superfamily)
	AO070343000254_T009	AO070343000254	Acyl-CoA synthetases (AMP-forming)/AMP-acid ligases II
	AO070343000254_T009	AO070343000253	Predicted protein
	AO070343000254_T009	AO070343000252	Predicted protein
	AO070343000254_T009	AO070343000251	Permease of the major facilitator superfamily
	AO070343000254_T009	AO070343000250	Dehydrogenases with different specificities (related to short-chain alcohol dehydrogenases)
	AO070343000254_T009	AO070343000249	Predicted protein
	AO070343000254_T009	AO070343000248	Predicted protein
	AO070343000254_T009	AO070343000247	Ubiquitin activating enzyme UBA1
	AO070343000254_T009	AO070343000246	Predicted glutathione S-transferase
	AO070343000225_T007	AO070343000225	Predicted protein
	AO070343000225_T007	AO070343000224	Predicted importin 9
	AO070343000225_T007	AO070343000223	Predicted protein
	AO070343000225_T007	AO070343000222	Predicted protein
	AO070343000225_T007	AO070343000221	Predicted protein
	AO070343000225_T007	AO070343000220	Predicted protein
	AO070343000225_T007	AO070343000219	Predicted protein
	AO070343000165_T006	AO070343000165	Predicted protein
	AO070343000165_T006	AO070343000164	Predicted flavoprotein involved in K+ transport
	AO070343000165_T006	AO070343000163	Predicted protein
	AO070343000165_T006	AO070343000162	Predicted protein
	AO070343000165_T006	AO070343000161	Predicted protein
	AO070343000165_T006	AO070343000160	Predicted protein
	AO070343000147_T019	AO070343000147	Predicted protein
	AO070343000147_T019	AO070343000146	Predicted protein
	AO070343000147_T019	AO070343000145	Predicted protein
	AO070343000147_T019	AO070343000144	Predicted protein
	AO070343000147_T019	AO070343000143	Predicted protein
	AO070343000147_T019	AO070343000142	Predicted protein
	AO070343000147_T019	AO070343000141	Predicted protein
	AO070343000147_T019	AO070343000140	Predicted protein
	AO070343000147_T019	AO070343000139	Predicted protein
	AO070343000147_T019	AO070343000138	Predicted protein
	AO070343000147_T019	AO070343000137	Predicted protein
	AO070343000147_T019	AO070343000136	Uncharacterized conserved protein
	AO070343000147_T019	AO070343000135	Predicted transporter (major facilitator superfamily)
	AO070343000147_T019	AO070343000134	Beta-glucosidase-related glycosidases
	AO070343000147_T019	AO070343000133	Predicted protein
	AO070343000147_T019	AO070343000132	Predicted protein
	AO070343000147_T019	AO070343000131	Histone deacetylase complex, catalytic component RPD3
	AO070343000147_T019	AO070343000130	Predicted protein
	AO070343000147_T019	AO070343000129	NAD-dependent aldehyde dehydrogenases
	AO070343000103_T008	AO070343000103	Predicted protein
	AO070343000103_T008	AO070343000102	Predicted protein
	AO070343000103_T008	AO070343000101	Predicted protein
	AO070343000103_T008	AO070343000100	Predicted protein
	AO070343000103_T008	AO070343000099	UDP-N-acetyl-D-mannosaminuronate dehydrogenase
	AO070343000103_T008	AO070343000098	Predicted protein
	AO070343000103_T008	AO070343000097	Predicted protein
	AO070343000103_T008	AO070343000096	Predicted transporter (major facilitator superfamily)
	AO070343000069_T009	AO070343000069	Predicted protein
	AO070343000069_T009	AO070343000068	Acetylcholinesterase/Butyrylcholinesterase
	AO070343000069_T009	AO070343000067	Predicted protein
	AO070343000069_T009	AO070343000066	Predicted protein
	AO070343000069_T009	AO070343000065	Cytochrome P450 CYP2 subfamily
	AO070343000069_T009	AO070343000064	Predicted transporter (major facilitator superfamily)
	AO070343000069_T009	AO070343000063	Predicted protein
	AO070343000069_T009	AO070343000062	Amino acid transporters
	AO070343000069_T009	AO070343000061	Predicted protein
	AO070343000034_T009	AO070343000034	Predicted protein
	AO070343000034_T009	AO070343000033	Predicted flavoprotein involved in K+ transport
	AO070343000034_T009	AO070343000032	Beta-lactamase class C and other penicillin binding proteins
	AO070343000034_T009	AO070343000031	Predicted protein
	AO070343000034_T009	AO070343000030	Predicted protein
	AO070343000034_T009	AO070343000029	Predicted protein
	AO070343000034_T009	AO070343000028	Predicted protein
	AO070343000034_T009	AO070343000027	Predicted protein
	AO070343000034_T009	AO070343000026	Predicted protein
	AO070343000024_T009	AO070343000024	Predicted protein
	AO070343000024_T009	AO070343000023	Predicted protein
	AO070343000024_T009	AO070343000022	Predicted protein
	AO070343000024_T009	AO070343000021	Metal-dependent amidase/aminoacylase/carboxypeptidase
	AO070343000024_T009	AO070343000020	Permeases of the major facilitator superfamily
	AO070343000024_T009	AO070343000019	Predicted protein
	AO070343000024_T009	AO070343000018	Predicted protein
	AO070343000024_T009	AO070343000017	Predicted transporter (major facilitator superfamily)
	AO070343000024_T009	AO070343000016	Predicted protein
	AO070262000009_T009	AO070262000009	Predicted protein
	AO070262000009_T009	AO070262000010	Glycolate oxidase
	AO070262000009_T009	AO070262000011	Synaptic vesicle transporter SV2 (major facilitator superfamily)
	AO070262000009_T009	AO070262000012	Isopenicillin N synthase and related dioxygenases
	AO070262000009_T009	AO070262000013	Permease of the major facilitator superfamily
	AO070262000009_T009	AO070262000014	NADH:flavin oxidoreductase/12-oxophytodienoate reductase
	AO070262000009_T009	AO070262000015	2-polyprenyl-6-methoxyphenol hydroxylase and related FAD-dependent oxidoreductases
	AO070262000009_T009	AO070262000016	Dehydrogenases with different specificities (related to short-chain alcohol dehydrogenases)
	AO070262000009_T009	AO070262000017	2-polyprenyl-6-methoxyphenol hydroxylase and related FAD-dependent oxidoreductases
	AO070325000030_T019	AO070325000030	Amino acid transporters
	AO070325000030_T019	AO070325000031	Predicted protein
	AO070325000030_T019	AO070325000032	Predicted protein
	AO070325000030_T019	AO070325000033	Dehydrogenases with different specificities (related to short-chain alcohol dehydrogenases)
	AO070325000030_T019	AO070325000034	Predicted protein
	AO070325000030_T019	AO090701000831	Polyketide synthase modules and related proteins
	AO070325000030_T019	AO070325000036	Delta 6-fatty acid desaturase/delta-8 sphingolipid desaturase
	AO070325000030_T019	AO070325000037	Predicted protein
	AO070325000030_T019	AO070325000038	Predicted protein
	AO070325000030_T019	AO070325000039	Predicted protein
	AO070325000030_T019	AO070325000040	Polyketide synthase modules and related proteins
	AO070325000030_T019	AO070325000041	Predicted protein
	AO070325000030_T019	AO070325000042	Predicted oxidoreductases (related to aryl-alcohol dehydrogenases)
	AO070325000030_T019	AO070325000043	Predicted protein
	AO070325000030_T019	AO070325000044	NADPH:quinone reductase and related Zn-dependent oxidoreductases
	AO070325000030_T019	AO070325000045	Predicted protein
	AO070325000030_T019	AO070325000046	Predicted protein
	AO070325000030_T019	AO070325000047	Aldo/keto reductases, related to diketogulonate reductase
	AO070325000030_T019	AO070325000048	Zinc-binding oxidoreductase
	AO070325000150_T011	AO070325000150	Helix loop helix transcription factor EB
	AO070325000150_T011	AO070325000151	Carbon-nitrogen hydrolase
	AO070325000150_T011	AO070325000152	Predicted protein
	AO070325000150_T011	AO070325000153	Nuclear protein export factor
	AO070325000150_T011	AO070325000154	Predicted protein
	AO070325000150_T011	AO070325000155	Predicted protein
	AO070325000150_T011	AO070325000156	Multidrug resistance-associated protein/mitoxantrone resistance protein, ABC superfamily
	AO070325000150_T011	AO070325000157	Ankyrin repeat protein
	AO070325000150_T011	AO070325000158	Predicted protein
	AO070325000150_T011	AO070325000159	Predicted protein
	AO070325000150_T011	AO070325000160	Ca2+/calmodulin-dependent protein kinase, EF-Hand protein superfamily
	AO070286000032_T006	AO070286000032	Cytochrome P450 CYP4/CYP19/CYP26 subfamilies
	AO070286000032_T006	AO070286000033	Predicted protein
	AO070286000032_T006	AO070286000034	Synaptic vesicle transporter SVOP and related transporters (major facilitator superfamily)
	AO070286000032_T006	AO070286000035	Predicted protein
	AO070286000032_T006	AO070286000036	Predicted protein
	AO070286000032_T006	AO070286000037	Mitogen-activated protein kinase
	AO070286000061_T007	AO070286000061	Multidrug resistance-associated protein/mitoxantrone resistance protein, ABC superfamily
	AO070286000061_T007	AO070286000062	Predicted protein
	AO070286000061_T007	AO070286000063	Predicted protein
	AO070286000061_T007	AO070286000064	Predicted protein
	AO070286000061_T007	AO070286000065	Predicted protein
	AO070286000061_T007	AO070286000066	Predicted protein
	AO070286000061_T007	AO070286000067	Predicted protein
	AO070300000109_T018	AO070300000109	Acetylcholinesterase/Butyrylcholinesterase
	AO070300000109_T018	AO070300000108	WD40 repeat
	AO070300000109_T018	AO070300000107	Predicted protein
	AO070300000109_T018	AO070300000106	Predicted protein
	AO070300000109_T018	AO070300000105	Predicted protein
	AO070300000109_T018	AO070300000104	Multidrug resistance-associated protein/mitoxantrone resistance protein, ABC superfamily
	AO070300000109_T018	AO070300000103	Multidrug resistance-associated protein/mitoxantrone resistance protein, ABC superfamily
	AO070300000109_T018	AO070300000102	Predicted protein
	AO070300000109_T018	AO070300000101	Synaptic vesicle transporter SVOP and related transporters (major facilitator superfamily)
	AO070300000109_T018	AO070300000100	Amino acid transporters
	AO070300000109_T018	AO070300000099	Predicted protein
	AO070300000109_T018	AO070300000098	Predicted protein
	AO070300000109_T018	AO070300000097	Polyketide synthase modules and related proteins
	AO070300000109_T018	AO070300000096	Glyoxylase
	AO070300000109_T018	AO070300000095	Predicted protein
	AO070300000109_T018	AO070300000094	Choline dehydrogenase and related flavoproteins
	AO070300000109_T018	AO070300000093	Predicted protein
	AO070300000109_T018	AO070300000092	Predicted protein
	AO070300000086_T006	AO070300000086	Predicted protein
	AO070300000086_T006	AO070300000085	Predicted protein
	AO070300000086_T006	AO070300000084	Predicted protein
	AO070300000086_T006	AO070300000083	Predicted protein
	AO070300000086_T006	AO070300000082	Synaptic vesicle transporter SVOP and related transporters (major facilitator superfamily)
	AO070300000086_T006	AO070300000081	Predicted protein
	AO070300000051_T015	AO070300000051	Predicted protein
	AO070300000051_T015	AO070300000050	Predicted protein
	AO070300000051_T015	AO070300000049	Predicted protein
	AO070300000051_T015	AO070300000048	Beta-xylosidase
	AO070300000051_T015	AO070300000047	Predicted protein
	AO070300000051_T015	AO070300000046	Predicted protein
	AO070300000051_T015	AO070300000045	Predicted protein
	AO070300000051_T015	AO070300000044	Predicted protein
	AO070300000051_T015	AO070300000043	Predicted protein
	AO070300000051_T015	AO070300000042	Predicted protein
	AO070300000051_T015	AO070300000041	Predicted protein
	AO070300000051_T015	AO070300000040	Lysophospholipase
	AO070300000051_T015	AO070300000039	Isopenicillin N synthase and related dioxygenases
	AO070300000051_T015	AO070300000038	Predicted protein
	AO070300000051_T015	AO070300000037	Predicted protein
	AO070300000031_T014	AO070300000031	Predicted protein
	AO070300000031_T014	AO070300000030	Dehydrogenases with different specificities (related to short-chain alcohol dehydrogenases)
	AO070300000031_T014	AO070300000029	Fructose/tagatose bisphosphate aldolase
	AO070300000031_T014	AO070300000028	Ribulose-5-phosphate 4-epimerase and related epimerases and aldolases
	AO070300000031_T014	AO070300000027	Predicted protein
	AO070300000031_T014	AO070300000026	Predicted protein
	AO070300000031_T014	AO070300000025	Predicted protein
	AO070300000031_T014	AO070300000024	Predicted protein
	AO070300000031_T014	AO070300000023	Permease of the major facilitator superfamily
	AO070300000031_T014	AO070300000022	Predicted flavoprotein involved in K+ transport
	AO070300000031_T014	AO070300000021	Predicted protein
	AO070300000031_T014	AO070300000020	Predicted protein
	AO070300000031_T014	AO070300000019	Cytochrome P450 CYP2 subfamily
	AO070300000031_T014	AO070300000018	Predicted protein
	AO070300000014_T003	AO070300000014	Dienelactone hydrolase and related enzymes
	AO070300000014_T003	AO070300000013	Predicted protein
	AO070300000014_T003	AO070300000012	Predicted protein
	AO070300000006_T004	AO070300000006	Permeases of the major facilitator superfamily
	AO070300000006_T004	AO070300000005	Permeases of the major facilitator superfamily
	AO070300000006_T004	AO070300000004	Synaptic vesicle transporter SVOP and related transporters (major facilitator superfamily)
	AO070300000006_T004	AO070300000003	Cytochrome P450 CYP4/CYP19/CYP26 subfamilies
	AO070268000051_T022	AO070268000051	Predicted sugar kinase
	AO070268000051_T022	AO070268000050	Predicted protein
	AO070268000051_T022	AO070268000049	Predicted protein
	AO070268000051_T022	AO070268000048	Cytochrome P450 CYP2 subfamily
	AO070268000051_T022	AO070268000047	Predicted protein
	AO070268000051_T022	AO070268000046	Reductases with broad range of substrate specificities
	AO070268000051_T022	AO070268000045	Predicted protein
	AO070268000051_T022	AO070268000044	Predicted protein
	AO070268000051_T022	AO070268000043	Predicted panthothenate kinase/uridine kinase-related protein
	AO070268000051_T022	AO090701000411	Sorbitol dehydrogenase
	AO070268000051_T022	AO070268000041	Predicted transporter (major facilitator superfamily)
	AO070268000051_T022	AO070268000040	Predicted protein
	AO070268000051_T022	AO070268000039	Isopenicillin N synthase and related dioxygenases
	AO070268000051_T022	AO070268000038	Predicted protein
	AO070268000051_T022	AO070268000037	Ca2+ transporting ATPase
	AO070268000051_T022	AO070268000036	Predicted protein
	AO070268000051_T022	AO070268000035	Ankyrin repeat
	AO070268000051_T022	AO070268000034	Glyoxylate/hydroxypyruvate reductase (D-isomer-specific 2-hydroxy acid dehydrogenase superfamily)
	AO070268000051_T022	AO070268000033	Ferric reductase, NADH/NADPH oxidase and related proteins
	AO070268000051_T022	AO070268000032	Predicted DNA-binding protein
	AO070268000051_T022	AO070268000031	Beta-fructofuranosidase (invertase)
	AO070268000051_T022	AO070268000030	Dihydrodipicolinate synthase/N-acetylneuraminate lyase
	AO070294000081_T009	AO070294000081	NADPH:quinone reductase and related Zn-dependent oxidoreductases
	AO070294000081_T009	AO070294000080	Predicted protein
	AO070294000081_T009	AO070294000078	Predicted protein
	AO070294000081_T009	AO070294000077	Permease of the major facilitator superfamily
	AO070294000081_T009	AO070294000076	Dehydrogenases with different specificities (related to short-chain alcohol dehydrogenases)
	AO070294000081_T009	AO070294000075	Lysophospholipase L1 and related esterases
	AO070294000081_T009	AO070294000074	Purine nucleoside permease
	AO070294000081_T009	AO070294000073	Predicted protein
	AO070294000081_T009	AO070294000072	Protocatechuate 3,4-dioxygenase beta subunit
	AO070294000066_T010	AO070294000066	Predicted protein
	AO070294000066_T010	AO070294000065	FAD/FMN-containing dehydrogenases
	AO070294000066_T010	AO070294000064	ATPase related to the helicase subunit of the Holliday junction resolvase
	AO070294000066_T010	AO070294000063	Predicted protein
	AO070294000066_T010	AO070294000062	Predicted protein
	AO070294000066_T010	AO070294000061	Predicted protein
	AO070294000066_T010	AO070294000060	Predicted protein
	AO070294000066_T010	AO070294000059	Predicted transporter (major facilitator superfamily)
	AO070294000066_T010	AO070294000058	Multidrug/pheromone exporter, ABC superfamily
	AO070294000066_T010	AO070294000057	Predicted hydrolase of the alpha/beta superfamily
	AO070326000068_T017	AO070326000068	Ypt/Rab-specific GTPase-activating protein GYP7 and related proteins
	AO070326000068_T017	AO070326000067	Predicted protein
	AO070326000068_T017	AO070326000066	Predicted protein
	AO070326000068_T017	AO070326000065	Predicted protein
	AO070326000068_T017	AO070326000064	Regucalcin gene promoter region-related protein (RGPR)
	AO070326000068_T017	AO070326000063	P-type ATPase
	AO070326000068_T017	AO070326000062	Predicted transporter (major facilitator superfamily)
	AO070326000068_T017	AO070326000061	Predicted protein
	AO070326000068_T017	AO070326000060	RNA-binding nuclear protein (MAK16) containing a distinct C4 Zn-finger
	AO070326000068_T017	AO070326000059	Uncharacterized conserved protein
	AO070326000068_T017	AO070326000058	Predicted E3 ubiquitin ligase
	AO070326000068_T017	AO070326000057	Predicted protein
	AO070326000068_T017	AO070326000056	Glucosidase I
	AO070326000068_T017	AO070326000055	Predicted protein
	AO070326000068_T017	AO070326000054	Synaptobrevin/VAMP-like protein SEC22
	AO070326000068_T017	AO070326000053	Predicted protein
	AO070326000068_T017	AO070326000052	Transmembrane protein
	AO070270000024_T005	AO070270000024	Glyoxylate/hydroxypyruvate reductase (D-isomer-specific 2-hydroxy acid dehydrogenase superfamily)
	AO070270000024_T005	AO070270000023	Predicted protein
	AO070270000024_T005	AO070270000022	Rho GTPase effector BNI1 and related formins
	AO070270000024_T005	AO070270000021	Mitochondrial GTPase
	AO070270000024_T005	AO070270000020	Ankyrin
	AO070270000016_T004	AO070270000016	Beta-fructosidases (levanase/invertase)
	AO070270000016_T004	AO070270000015	Permeases of the major facilitator superfamily
	AO070270000016_T004	AO070270000014	Predicted protein
	AO070270000016_T004	AO070270000013	Amidases
	AO070270000007_T015	AO070270000007	Predicted ABC-type transport, ATPase component/CCR4 associated factor
	AO070270000007_T015	AO070270000006	RNA polymerase II elongator complex, subunit ELP2, WD repeat superfamily
	AO070270000007_T015	AO070270000005	Ubiquitin-like protein
	AO070270000007_T015	AO070270000004	Fructose-6-phosphate 2-kinase/fructose-2, 6-biphosphatase
	AO070270000007_T015	AO070270000003	Translocase of outer mitochondrial membrane complex, subunit TOM40
	AO070270000007_T015	AO070270000002	Predicted protein
	AO070270000007_T015	AO070270000001	Glycogen synthase kinase-3
	AO070270000007_T015	AO070222000023	Nuclear cap-binding complex, subunit NCBP1/CBP80
	AO070270000007_T015	AO070222000022	Sterol C5 desaturase
	AO070270000007_T015	AO070222000021	WD40 repeat-containing protein
	AO070270000007_T015	AO070222000020	Predicted protein
	AO070270000007_T015	AO070222000019	Zn-finger
	AO070270000007_T015	AO070222000018	Mitochondrial FAD carrier protein
	AO070270000007_T015	AO070222000017	Splicing factor 3b, subunit 4
	AO070270000007_T015	AO070222000016	Predicted protein
	AO070274000012_T008	AO070274000012	Predicted protein
	AO070274000012_T008	AO070274000013	Predicted protein
	AO070274000012_T008	AO070274000014	Pyruvate dehydrogenase E1, beta subunit
	AO070274000012_T008	AO070274000015	5' nucleotidase
	AO070274000012_T008	AO070274000016	Zn2+-binding dehydrogenase (nuclear receptor binding factor-1)
	AO070274000012_T008	AO070274000017	Histone H3 (Lys4) methyltransferase complex, subunit CPS60/ASH2/BRE2
	AO070274000012_T008	AO070274000018	Cell adhesion complex protein bystin
	AO070274000012_T008	AO070274000019	Predicted protein
	AO070274000031_T008	AO070274000031	Predicted protein
	AO070274000031_T008	AO070274000032	Pleiotropic drug resistance proteins (PDR1-15), ABC superfamily
	AO070274000031_T008	AO070274000033	Predicted protein
	AO070274000031_T008	AO070274000034	Predicted protein
	AO070274000031_T008	AO070274000035	Amino acid transporters
	AO070274000031_T008	AO070274000036	Predicted protein
	AO070274000031_T008	AO070274000037	Predicted protein
	AO070274000031_T008	AO070274000038	Cytochrome P450 CYP4/CYP19/CYP26 subfamilies
	AO070253000025_T011	AO070253000025	Tyrosyl-tRNA synthetase, cytoplasmic
	AO070253000025_T011	AO070253000024	Alpha-L-arabinofuranosidase
	AO070253000025_T011	AO070253000023	Predicted protein
	AO070253000025_T011	AO070253000022	Uncharacterized conserved protein
	AO070253000025_T011	AO070253000021	Predicted protein
	AO070253000025_T011	AO070253000020	Urea transporter
	AO070253000025_T011	AO070253000019	Coenzyme F420-dependent N5,N10-methylene tetrahydromethanopterin reductase and related flavin-dependent oxidoreductases
	AO070253000025_T011	AO070253000018	Predicted protein
	AO070253000025_T011	AO070253000017	Predicted protein
	AO070253000025_T011	AO070253000016	Predicted protein
	AO070253000025_T011	AO070253000015	Cytochrome P450 CYP4/CYP19/CYP26 subfamilies
	AO090120000018_T008	AO090120000018	unnamed protein product
	AO090120000018_T008	AO090120000019	unnamed protein product
	AO090120000018_T008	AO090120000020	unnamed protein product
	AO090120000018_T008	AO090120000021	unnamed protein product
	AO090120000018_T008	AO090120000022	unnamed protein product
	AO090120000018_T008	AO090120000023	unnamed protein product
	AO090120000018_T008	AO090120000024	unnamed protein product
	AO090120000018_T008	AO090120000025	unnamed protein product
	AO090120000133_T017	AO090120000133	unnamed protein product
	AO090120000133_T017	AO090120000135	unnamed protein product
	AO090120000133_T017	AO090120000136	unnamed protein product
	AO090120000133_T017	AO090120000137	unnamed protein product
	AO090120000133_T017	AO090120000138	unnamed protein product
	AO090120000133_T017	AO090120000140	unnamed protein product
	AO090120000133_T017	AO090120000141	unnamed protein product
	AO090120000133_T017	AO090120000142	unnamed protein product
	AO090120000133_T017	AO090120000144	unnamed protein product
	AO090120000133_T017	AO090120000145	unnamed protein product
	AO090120000133_T017	AO090120000147	unnamed protein product
	AO090120000133_T017	AO090120000149	unnamed protein product
	AO090120000133_T017	AO090120000151	unnamed protein product
	AO090120000133_T017	AO090120000152	unnamed protein product
	AO090120000133_T017	AO090120000153	unnamed protein product
	AO090120000133_T017	AO090120000155	unnamed protein product
	AO090120000133_T017	AO090120000157	unnamed protein product
	AO090120000215_T005	AO090120000215	unnamed protein product
	AO090120000215_T005	AO090120000216	unnamed protein product
	AO090120000215_T005	AO090120000217	unnamed protein product
	AO090120000215_T005	AO090120000218	unnamed protein product
	AO090120000215_T005	AO090120000219	unnamed protein product
	AO090120000230_T006	AO090120000230	unnamed protein product
	AO090120000230_T006	AO090120000231	unnamed protein product
	AO090120000230_T006	AO090120000232	unnamed protein product
	AO090120000230_T006	AO090120000234	unnamed protein product
	AO090120000230_T006	AO090120000235	unnamed protein product
	AO090120000230_T006	AO090120000236	unnamed protein product
	AO090120000321_T008	AO090120000321	unnamed protein product
	AO090120000321_T008	AO090120000322	unnamed protein product
	AO090120000321_T008	AO090120000323	unnamed protein product
	AO090120000321_T008	AO090120000324	unnamed protein product
	AO090120000321_T008	AO090120000325	unnamed protein product
	AO090120000321_T008	AO090120000326	unnamed protein product
	AO090120000321_T008	AO090120000327	unnamed protein product
	AO090120000321_T008	AO090120000328	unnamed protein product
	AO090120000370_T009	AO090120000370	unnamed protein product
	AO090120000370_T009	AO090120000371	unnamed protein product
	AO090120000370_T009	AO090120000372	unnamed protein product
	AO090120000370_T009	AO090120000374	unnamed protein product
	AO090120000370_T009	AO090120000375	unnamed protein product
	AO090120000370_T009	AO090120000376	unnamed protein product
	AO090120000370_T009	AO090120000377	unnamed protein product
	AO090120000370_T009	AO090120000378	unnamed protein product
	AO090120000370_T009	AO090120000379	unnamed protein product
	AO090120000404_T004	AO090120000404	unnamed protein product
	AO090120000404_T004	AO090120000405	unnamed protein product
	AO090120000404_T004	AO090120000406	unnamed protein product
	AO090120000404_T004	AO090120000408	unnamed protein product
	AO090120000439_T017	AO090120000439	unnamed protein product
	AO090120000439_T017	AO090120000440	unnamed protein product
	AO090120000439_T017	AO090120000442	unnamed protein product
	AO090120000439_T017	AO090120000443	unnamed protein product
	AO090120000439_T017	AO090120000444	unnamed protein product
	AO090120000439_T017	AO090120000445	unnamed protein product
	AO090120000439_T017	AO090120000447	unnamed protein product
	AO090120000439_T017	AO090120000448	unnamed protein product
	AO090120000439_T017	AO090120000449	unnamed protein product
	AO090120000439_T017	AO090120000450	unnamed protein product
	AO090120000439_T017	AO090120000451	unnamed protein product
	AO090120000439_T017	AO090120000454	unnamed protein product
	AO090120000439_T017	AO090120000455	unnamed protein product
	AO090120000439_T017	AO090120000456	unnamed protein product
	AO090120000439_T017	AO090120000457	unnamed protein product
	AO090120000439_T017	AO090120000459	unnamed protein product
	AO090120000439_T017	AO090120000460	unnamed protein product
	AO090113000038_T005	AO090113000038	unnamed protein product
	AO090113000038_T005	AO090113000039	unnamed protein product
	AO090113000038_T005	AO090113000040	unnamed protein product
	AO090113000038_T005	AO090113000041	unnamed protein product
	AO090113000038_T005	AO090113000042	unnamed protein product
	AO090113000131_T019	AO090113000131	unnamed protein product
	AO090113000131_T019	AO090113000132	unnamed protein product
	AO090113000131_T019	AO090113000133	unnamed protein product
	AO090113000131_T019	AO090113000134	unnamed protein product
	AO090113000131_T019	AO090113000136	unnamed protein product
	AO090113000131_T019	AO090113000137	unnamed protein product
	AO090113000131_T019	AO090113000138	unnamed protein product
	AO090113000131_T019	AO090113000139	unnamed protein product
	AO090113000131_T019	AO090113000140	unnamed protein product
	AO090113000131_T019	AO090113000141	unnamed protein product
	AO090113000131_T019	AO090113000142	unnamed protein product
	AO090113000131_T019	AO090113000143	unnamed protein product
	AO090113000131_T019	AO090113000144	unnamed protein product
	AO090113000131_T019	AO090113000145	unnamed protein product
	AO090113000131_T019	AO090113000146	unnamed protein product
	AO090113000131_T019	AO090113000147	unnamed protein product
	AO090113000131_T019	AO090113000148	unnamed protein product
	AO090113000131_T019	AO090113000149	unnamed protein product
	AO090113000131_T019	AO090113000150	unnamed protein product
	AO090113000158_T007	AO090113000158	unnamed protein product
	AO090113000158_T007	AO090113000159	unnamed protein product
	AO090113000158_T007	AO090113000160	unnamed protein product
	AO090113000158_T007	AO090113000162	unnamed protein product
	AO090113000158_T007	AO090113000163	unnamed protein product
	AO090113000158_T007	AO090113000164	unnamed protein product
	AO090113000158_T007	AO090113000165	unnamed protein product
	AO090113000177_T006	AO090113000177	unnamed protein product
	AO090113000177_T006	AO090113000178	unnamed protein product
	AO090113000177_T006	AO090113000179	unnamed protein product
	AO090113000177_T006	AO090113000180	unnamed protein product
	AO090113000177_T006	AO090113000181	unnamed protein product
	AO090113000177_T006	AO090113000182	unnamed protein product
	AO090113000189_T010	AO090113000189	unnamed protein product
	AO090113000189_T010	AO090113000190	unnamed protein product
	AO090113000189_T010	AO090113000191	unnamed protein product
	AO090113000189_T010	AO090113000192	unnamed protein product
	AO090113000189_T010	AO090113000193	unnamed protein product
	AO090113000189_T010	AO090113000194	unnamed protein product
	AO090113000189_T010	AO090113000195	unnamed protein product
	AO090113000189_T010	AO090113000196	unnamed protein product
	AO090113000189_T010	AO090113000198	unnamed protein product
	AO090113000189_T010	AO090113000199	unnamed protein product
	AO090113000209_T011	AO090113000209	unnamed protein product
	AO090113000209_T011	AO070246000001	Hydrolases of the alpha/beta superfamily
	AO090113000209_T011	AO070246000002	Predicted protein
	AO090113000209_T011	AO070246000003	Predicted protein
	AO090113000209_T011	AO070246000004	Predicted protein
	AO090113000209_T011	AO070246000005	Predicted protein
	AO090113000209_T011	AO070246000006	Predicted protein
	AO090113000209_T011	AO070246000007	Predicted protein
	AO090113000209_T011	AO070246000008	Predicted protein
	AO090113000209_T011	AO070246000009	Alpha-L-arabinofuranosidase
	AO090113000209_T011	AO070246000010	Predicted transporter (major facilitator superfamily)
	AO070246000018_T004	AO070246000018	Predicted protein
	AO070246000018_T004	AO070246000019	Predicted protein
	AO070246000018_T004	AO070246000020	Monoamine oxidase
	AO070246000018_T004	AO070246000021	Predicted protein
	AO070246000025_T009	AO070246000025	Predicted transporter (major facilitator superfamily)
	AO070246000025_T009	AO070246000026	Predicted protein
	AO070246000025_T009	AO070246000027	H+/oligopeptide symporter
	AO070246000025_T009	AO070246000028	Predicted protein
	AO070246000025_T009	AO070246000029	Predicted protein
	AO070246000025_T009	AO070246000030	Predicted protein
	AO070246000025_T009	AO070246000031	Predicted metal-dependent hydrolase of the TIM-barrel fold
	AO070246000025_T009	AO070246000032	Predicted protein
	AO070246000025_T009	AO070246000033	Predicted protein
	AO070246000036_T018	AO070246000036	Predicted protein
	AO070246000036_T018	AO070246000037	Cytochrome P450 CYP11/CYP12/CYP24/CYP27 subfamilies
	AO070246000036_T018	AO070246000038	Predicted protein
	AO070246000036_T018	AO070246000039	Predicted protein
	AO070246000036_T018	AO070246000040	Predicted protein
	AO070246000036_T018	AO070186000001	Predicted protein
	AO070246000036_T018	AO090020000679	Multidrug/pheromone exporter, ABC superfamily
	AO070246000036_T018	AO070186000003	Predicted protein
	AO070246000036_T018	AO070186000004	Predicted protein
	AO070246000036_T018	AO070186000005	Sorbitol dehydrogenase
	AO070246000036_T018	AO090020000675	Predicted protein
	AO070246000036_T018	AO070263000001	Permease of the major facilitator superfamily
	AO070246000036_T018	AO070263000002	Predicted protein
	AO070246000036_T018	AO070263000003	Predicted protein
	AO070246000036_T018	AO070263000004	Predicted protein
	AO070246000036_T018	AO070263000005	Phosphoglycerate dehydrogenase and related dehydrogenases
	AO070246000036_T018	AO070263000006	Predicted protein
	AO070246000036_T018	AO070263000007	Predicted transporter (major facilitator superfamily)
	AO070263000018_T011	AO070263000018	Monocarboxylate transporter
	AO070263000018_T011	AO070263000019	Predicted protein
	AO070263000018_T011	AO070263000020	Predicted transporter (major facilitator superfamily)
	AO070263000018_T011	AO070263000021	Predicted protein
	AO070263000018_T011	AO070263000022	Predicted protein
	AO070263000018_T011	AO070263000023	Predicted protein
	AO070263000018_T011	AO070263000024	Predicted protein
	AO070263000018_T011	AO070263000025	FAD/FMN-containing dehydrogenases
	AO070263000018_T011	AO070263000026	Na+-independent Cl/HCO3 exchanger AE1 and related transporters (SLC4 family)
	AO070263000018_T011	AO070263000027	Predicted protein
	AO070263000018_T011	AO070263000028	Sorbitol dehydrogenase
[truncated: 801 more rows]
